# Supplementary material for: Translational fidelity and growth of Arabidopsis require stress-sensitive diphthamide biosynthesis
Source: Nat Commun. 2022 Jul 11;13:4009. doi: 10.1038/s41467-022-31712-7 (PMC9273596; doi:10.1038/s41467-022-31712-7)
Supplement: Supplementary file 4 — Supplementary Dataset 1 [file 41467_2022_31712_MOESM4_ESM.xlsx]

## Sheet: TPM > 2.46
GeneID	WT-1	WT-2	WT-3	dph1-1-1	dph1-1-2	dph1-1-3	dph1-2-1	dph1-2-2	dph1-2-3
AT1G01010	3.60619	3.0718	3.89767	2.39297	2.62797	2.42891	2.37873	3.12435	2.46259
AT1G01020	6.03224	5.60448	7.06897	5.14925	5.92197	5.79956	5.62924	6.14231	6.06602
AT1G01030	0.825479	1.22254	0.884828	1.3161	1.57667	1.48534	1.7412	1.89065	1.20588
AT1G01040	9.43418	8.84529	8.72465	7.44192	6.75397	7.29078	7.87191	7.77	7.90137
AT1G01050	84.0426	86.3989	88.4693	87.0544	83.1847	91.7673	82.8173	79.4064	87.1426
AT1G01070	1.39296	1.44128	1.36868	2.76237	2.29104	2.07024	2.6189	3.53222	2.2529
AT1G01080	138.06	148.713	147.657	132.175	133.243	128.597	128.491	143.908	136.78
AT1G01090	134.69	130.585	131.039	145.579	149.702	144.952	142.71	143.732	139.915
AT1G01100	236.784	222.706	210.549	267.422	293.231	298.275	296.614	287.175	273.477
AT1G01110	4.35535	3.13169	3.32591	2.18857	2.67086	2.3656	3.3309	3.06782	2.701
AT1G01120	32.4023	40.1243	56.7506	46.6124	48.7635	53.7325	43.8208	44.6046	50.3462
AT1G01140	59.5893	69.067	73.0212	47.1937	50.0411	51.4284	49.5323	48.2369	50.2232
AT1G01160	21.5219	26.0774	23.0693	20.048	17.1082	20.2036	19.3804	18.0016	16.9076
AT1G01170	130.61	130.547	120.89	122.113	122.206	124.015	121.922	127.383	112.046
AT1G01180	10.6975	12.8539	13.0849	10.186	10.8841	8.59323	9.74827	9.07861	9.06938
AT1G01190	4.79509	4.56366	3.85488	5.2839	5.63238	4.59674	6.62268	6.11961	6.90494
AT1G01200	2.78947	2.95335	2.6578	2.90772	2.44688	2.52862	1.6	2.61979	1.83803
AT1G01210	20.4226	19.6884	20.1255	16.8456	16.0529	17.5302	15.0205	18.1672	18.291
AT1G01220	16.2867	17.1191	16.5185	16.3856	17.0731	16.0062	16.2287	16.8984	17.793
AT1G01225	3.95918	2.10066	2.49325	2.31013	3.42619	2.92958	3.80382	2.88637	3.04159
AT1G01230	32.8628	35.3863	36.794	35.7425	30.2132	32.1354	33.9924	34.1678	29.0569
AT1G01240	11.0276	10.5762	9.96296	8.32695	6.78059	5.73878	8.9006	7.73988	7.60129
AT1G01250	7.12594	7.68991	10.2922	10.032	7.48137	8.31825	10.1837	11.0256	10.2879
AT1G01260	7.91011	7.80667	7.86716	5.42993	6.73948	6.98872	7.08787	7.03533	7.65904
AT1G01290	10.4369	10.222	11.0361	11.2307	9.42156	10.8643	9.27632	10.4908	10.493
AT1G01300	76.0906	78.5511	77.413	55.3097	55.0342	54.7356	54.0087	52.8435	62.8906
AT1G01320	142.837	149.17	152.392	155.45	165.521	163.831	152.646	155.203	156.084
AT1G01340	3.68231	3.8131	4.26464	1.80138	1.71571	1.68638	1.8208	2.06605	2.28182
AT1G01350	13.1166	13.4024	12.1953	11.2922	10.4299	12.7867	11.6385	11.7606	11.2125
AT1G01360	17.6023	16.742	15.2247	14.9037	14.0936	12.5887	14.9555	17.1723	15.26
AT1G01370	5.18989	5.12419	3.82832	4.75016	3.55841	4.51045	4.67334	5.23584	3.85094
AT1G01380	1.51824	1.93408	1.34021	1.22612	3.09141	2.64333	0.717164	1.35879	1.7333
AT1G01390	5.68311	4.71462	5.51154	6.19237	7.25859	6.7776	7.00245	6.36678	8.39721
AT1G01420	5.77354	6.33117	6.08131	6.73526	6.14086	4.67291	5.245	6.00846	6.98085
AT1G01430	38.8022	42.4972	47.7512	49.2849	45.6456	42.8351	45.1862	41.6761	39.6058
AT1G01440	10.3007	9.95182	9.91513	9.97148	9.40398	9.88009	9.35381	9.84575	9.75207
AT1G01448	3.25572	3.17281	2.54037	2.79363	1.72273	2.39816	2.80116	1.69971	1.80683
AT1G01470	257.403	269.759	239.186	194.849	178.097	188.57	200.433	202.591	218.104
AT1G01490	34.8261	32.1529	32.4673	26.3601	25.5879	26.2389	29.0175	26.8419	27.6194
AT1G01500	19.027	23.3096	19.5017	22.9285	22.1712	19.2884	24.4959	22.3631	21.6385
AT1G01510	22.0563	20.5744	20.4124	18.3885	18.4405	17.3641	19.0105	19.8469	18.0203
AT1G01540	50.8327	56.1638	57.9424	40.8068	43.7055	47.0093	44.5538	46.1601	48.9409
AT1G01550	85.0546	82.4069	83.684	58.2907	62.7929	60.0801	61.4212	64.9767	64.3607
AT1G01560	5.76881	8.22878	6.5958	2.37601	2.90774	2.49549	2.29418	1.80416	3.48325
AT1G01600	4.99531	6.21653	5.60584	4.89404	4.8708	6.2205	6.05334	4.96568	4.90564
AT1G01610	31.5677	34.9455	37.2357	33.9587	32.6148	34.6915	35.8375	31.257	33.4184
AT1G01620	265.464	291.605	269.459	258.874	261.919	231.251	260.177	269.212	258.799
AT1G01630	58.0641	62.1695	64.137	62.8702	60.3437	57.4585	63.417	61.0012	61.4697
AT1G01640	3.0392	2.96778	1.95462	2.80698	2.86915	2.39038	1.71155	1.75152	1.66827
AT1G01650	27.4732	27.5358	28.1272	23.2688	22.5212	21.6684	22.2166	23.5324	25.9164
AT1G01670	3.05585	2.5537	2.42776	2.56659	2.22691	2.82389	3.21689	2.73491	2.94603
AT1G01690	2.4584	2.46721	2.44234	2.09918	1.93901	2.59382	2.889	2.50878	2.26281
AT1G01700	1.73961	1.38638	1.00693	0.764264	0.982485	0.910953	1.35703	1.19104	0.750279
AT1G01710	15.3891	15.9758	15.6882	13.3027	12.5163	13.0926	13.4273	12.4141	13.6519
AT1G01720	7.9791	10.8854	8.22222	8.4673	8.46219	7.10861	8.40169	8.50378	6.89926
AT1G01725	12.0939	13.5804	12.1231	6.91823	7.14038	9.81563	11.0476	11.6422	9.05552
AT1G01730	19.8449	18.4944	16.6707	16.1481	16.1476	15.801	18.0973	17.0331	17.1299
AT1G01740	3.32434	3.14636	2.63952	2.36653	2.21509	2.1725	2.40116	3.20019	1.95815
AT1G01760	2.82246	1.94257	2.48662	2.0702	1.44402	1.45247	2.08465	2.15694	1.95936
AT1G01770	13.0361	12.2413	13.4899	11.794	10.349	10.4638	10.3722	10.8918	11.4856
AT1G01780	7.50911	7.20673	8.22271	7.12011	8.31654	7.19525	9.17202	8.0138	6.64033
AT1G01790	83.4676	82.0814	88.4906	68.9457	72.7083	70.551	68.0909	73.2395	74.1872
AT1G01800	77.8989	80.5342	76.7897	78.1739	77.8871	80.3384	73.459	78.837	79.2432
AT1G01810	0.47631	0.412604	0.425462	0.871907	1.08471	1.89777	1.7303	0.905858	1.96869
AT1G01820	55.277	58.1146	57.3315	50.5049	52.3814	54.8812	53.6395	55.1104	53.2862
AT1G01830	11.1936	10.888	11.0578	11.8189	9.93731	10.2319	10.1749	11.035	11.4812
AT1G01840	1.85135	2.24523	2.77824	2.20284	1.96751	3.58281	2.47779	2.42554	3.12735
AT1G01860	13.1139	13.1827	12.6873	10.6271	13.178	15.3991	11.4661	12.1486	12.2355
AT1G01900	9.77423	9.50298	9.59283	7.98353	8.71575	9.83569	10.7633	8.31401	8.69344
AT1G01910	35.0072	36.6025	33.7398	30.4595	33.7508	29.8674	33.8925	35.1028	33.5785
AT1G01920	8.61249	8.61016	7.25762	6.17236	6.63646	6.04288	6.30706	6.21526	7.27129
AT1G01930	7.61286	8.41917	9.43863	7.83882	9.10762	7.53969	9.3155	8.23656	9.02924
AT1G01940	17.5753	20.2397	19.2821	14.2883	14.5029	14.1228	18.2643	13.1079	18.3556
AT1G01950	8.44345	8.95228	9.10384	7.74323	8.29577	9.10197	7.78314	8.09733	7.61943
AT1G01960	23.0326	25.4698	24.4609	22.433	22.688	21.5958	22.557	21.8405	21.8085
AT1G01970	35.6535	36.9339	35.0843	33.7448	35.3919	34.2837	32.2548	34.7517	33.9648
AT1G01990	20.8343	22.1954	25.7537	19.5428	19.7643	20.1818	22.8614	20.5089	20.3247
AT1G02000	6.83576	8.51213	7.93782	7.39058	7.75763	7.23047	7.77646	7.47524	8.07685
AT1G02010	4.61905	4.80508	5.21638	3.36894	4.37666	4.76526	4.49456	3.84327	3.49072
AT1G02020	13.4568	12.3965	13.0035	11.6895	10.6415	11.3805	9.58711	10.3395	10.4643
AT1G02050	4.13704	3.24879	3.64704	3.98115	3.73331	3.47711	4.43542	3.72562	2.95988
AT1G02060	3.79812	3.24975	3.29691	3.7429	3.33244	3.52792	3.34134	3.39749	3.06515
AT1G02080	20.4921	20.6195	20.6463	18.4353	20.5371	19.5816	19.226	19.2146	19.3094
AT1G02090	29.2253	30.9744	28.9757	26.3127	27.838	27.625	26.2524	26.2341	28.9412
AT1G02100	20.9748	19.9469	18.2876	15.5981	14.849	14.4042	16.8694	14.6457	14.1757
AT1G02110	11.7282	12.4573	12.4539	10.4736	10.1044	9.68265	9.85806	10.6452	11.2038
AT1G02120	46.5126	45.5006	47.9561	31.9993	32.5379	32.4129	33.1646	33.3961	35.9094
AT1G02130	37.859	37.6157	39.0365	33.5599	34.5772	34.9533	34.3115	35.4021	35.9457
AT1G02140	160.323	174.93	163.538	155.345	156.049	158.38	173.763	169.515	166.594
AT1G02145	13.2105	13.5942	11.3348	13.8445	14.0999	13.1892	12.5176	12.5134	13.1864
AT1G02150	86.5812	89.4951	88.3366	93.1255	95.7556	95.9015	98.3183	93.4433	98.3084
AT1G02160	39.9912	40.5323	39.7017	32.0581	36.0214	38.4977	38.6925	43.4444	39.7433
AT1G02170	36.1468	36.7721	34.5536	30.86	28.4653	26.7985	28.4866	29.077	30.0087
AT1G02180	10.1675	9.52563	8.41081	8.87614	9.96653	9.3728	11.4103	11.7702	10.9033
AT1G02205	31.2657	44.1124	35.1183	71.126	67.2225	75.4588	66.0757	65.0627	66.7352
AT1G02220	1.53718	1.65636	1.20563	1.08094	1.46856	1.53649	1.50536	1.37854	1.94041
AT1G02260	14.1355	13.883	15.2785	11.2611	10.7016	10.2792	10.9552	9.77026	9.30279
AT1G02270	17.3305	19.8742	17.5187	16.0879	17.4441	17.1309	17.7585	16.8903	16.1592
AT1G02280	81.4314	80.767	77.366	79.2618	81.8201	80.1953	73.5719	79.5039	74.4658
AT1G02290	7.51179	6.06638	6.15919	6.03988	5.91578	5.451	6.1111	5.95729	6.38919
AT1G02300	13.5189	14.1103	10.7242	8.45712	8.92535	8.0478	9.91221	11.3745	9.00445
AT1G02305	53.6113	56.7471	52.21	55.3881	54.4518	51.7543	59.144	57.0935	60.1765
AT1G02330	20.3292	20.559	18.3474	19.8793	18.8241	20.577	21.121	20.1215	22.0229
AT1G02335	22.6199	21.6015	21.8934	12.8908	19.7719	20.5444	19.9338	19.0938	18.0784
AT1G02340	0.688236	0.245488	0.260371	1.00047	1.06947	1.19825	0.975297	1.59122	0.742075
AT1G02360	5.21821	2.95557	6.02364	3.09986	2.87946	3.36997	2.76286	3.37166	4.38212
AT1G02370	5.91527	5.64901	4.54664	5.74421	4.6261	4.92718	5.29627	6.10965	5.44464
AT1G02380	1.4028	1.09758	1.9402	1.98804	1.9786	2.06054	1.66117	1.43434	1.61012
AT1G02390	1.75604	3.2877	2.36805	1.94426	1.65122	2.09577	2.72931	2.51374	2.25988
AT1G02410	20.1873	20.5513	19.1419	15.575	19.1357	18.4632	17.1213	17.5556	17.9992
AT1G02420	2.57759	3.03667	3.20498	3.16133	3.3498	2.9734	2.68097	3.09379	3.26097
AT1G02450	11.8144	12.0212	10.3522	2.31716	2.56239	3.20221	2.90426	5.82529	5.56052
AT1G02460	1.09604	1.43634	0.843476	0.848841	1.84322	1.7276	1.64423	1.17586	1.30299
AT1G02475	90.6971	96.8718	95.4034	78.4895	80.2307	90.2561	85.316	83.7699	86.4881
AT1G02500	185.634	186.884	183.735	115.799	119.296	120.06	118.63	123.209	125.763
AT1G02560	315.067	312.381	313.837	307.761	322.219	319.565	285.539	297.599	300.437
AT1G02640	5.30043	5.88392	5.07127	4.25839	5.06076	4.8718	5.94539	4.82867	4.48739
AT1G02660	1.3999	3.72221	2.87605	1.78847	1.87739	1.92562	1.62824	1.84887	1.94966
AT1G02680	11.5212	12.0151	10.7309	11.5945	11.1063	10.8872	12.8961	11.8421	11.6989
AT1G02690	8.13201	6.93111	6.72669	9.01058	10.0277	8.66198	9.29884	9.01749	9.67036
AT1G02700	1.77298	1.40786	1.1086	1.08184	1.74964	1.62587	1.18645	0.749312	1.32756
AT1G02710	2.6148	2.86909	2.05538	2.15392	2.22309	2.57974	2.59968	2.6522	3.0073
AT1G02720	9.17373	8.86274	8.85302	7.49404	6.76857	7.31998	7.73718	7.02946	7.27217
AT1G02730	19.7433	19.1663	14.6164	17.8898	17.6969	18.4897	18.0739	18.3736	18.0946
AT1G02740	3.73049	3.56469	3.9987	4.17122	3.2931	4.85964	4.36776	4.82735	4.85167
AT1G02750	9.13087	10.3264	9.89609	7.45186	8.64099	8.25775	7.97241	8.10381	9.02473
AT1G02780	816.996	815.81	787.765	1016.55	1022.55	1020.23	1163.63	1125.37	1057.04
AT1G02800	1.40908	1.46973	1.07885	1.30286	1.25737	1.76775	2.04532	1.82301	2.35649
AT1G02816	11.5129	11.8893	12.3945	11.3887	11.9528	13.3922	10.0352	11.4099	11.1125
AT1G02820	0.907313	1.71482	1.3262	1.58538	2.02866	1.87794	0.946224	1.35952	2.757
AT1G02840	91.3577	89.2656	85.4388	76.5462	72.5335	71.7527	74.98	78.1534	76.7762
AT1G02850	2.50261	2.5089	2.44141	1.77583	2.02354	1.88861	1.22579	1.78259	1.30371
AT1G02860	4.2802	4.31602	5.26895	4.63678	5.11735	5.06281	5.1403	5.2996	3.82182
AT1G02870	21.3619	17.1495	18.3827	19.8273	22.0354	18.9748	19.1215	19.3024	20.6324
AT1G02880	14.2765	13.9082	15.9541	10.8427	14.8231	14.8689	10.6529	14.2496	12.3521
AT1G02890	27.1256	31.0607	28.2466	28.053	28.4902	27.1748	27.8497	27.5262	29.2741
AT1G02900	3.0664	2.88395	2.06603	3.96932	2.47403	2.59311	2.91466	4.22108	4.15647
AT1G02910	61.0875	60.3678	61.2189	53.4068	58.9997	56.9306	53.7451	55.0217	56.8382
AT1G02920	42.5559	23.2301	31.3312	15.811	25.9767	14.7956	17.3635	17.3131	14.1912
AT1G02930	46.8584	29.1971	26.3836	18.5229	33.9626	28.1301	21.4686	19.0679	17.3628
AT1G02950	7.63693	6.32576	6.63245	5.81638	6.3981	5.52082	7.41798	7.20904	7.6333
AT1G02960	10.7125	10.3169	10.7735	9.60302	8.43807	7.63976	8.20482	8.74856	8.9347
AT1G02970	3.88106	5.20868	5.09757	3.93996	4.92957	3.51582	4.79714	4.78211	3.94891
AT1G02990	6.15119	6.65306	6.0595	5.05747	5.2867	5.14299	5.38206	5.02307	5.87047
AT1G03000	15.2017	16.4146	14.8739	13.8388	12.5806	12.5552	14.3417	13.9628	12.9857
AT1G03030	17.0096	14.2772	15.3218	13.3074	13.6736	14.0395	14.797	14.0108	14.1923
AT1G03040	30.9379	28.1279	26.9256	21.9071	25.9605	20.5841	22.0621	24.6927	22.9901
AT1G03055	3.31188	4.06431	4.31916	4.24379	4.47503	5.27825	3.41938	4.75896	6.01113
AT1G03060	8.9616	8.90198	9.91856	7.90452	8.9114	8.86836	8.15955	8.50604	7.87721
AT1G03080	14.9988	14.8926	14.7026	14.1813	14.7664	16.0273	13.9801	14.7895	15.2567
AT1G03090	13.1392	10.5556	11.5383	11.2509	11.5787	12.2318	11.902	12.6855	10.746
AT1G03100	2.07209	2.59082	2.4306	1.98598	2.40391	2.9374	3.07222	2.45367	2.46603
AT1G03110	9.04913	9.10314	8.58721	8.77224	9.5726	10.6706	10.6414	8.71801	10.5963
AT1G03130	883.913	812.736	812.015	917.312	799.427	723.385	907.924	858.387	790.384
AT1G03140	28.7559	28.8077	27.7334	26.3999	26.0343	25.0515	26.0516	27.5894	26.4569
AT1G03150	14.8836	17.3285	14.1973	13.5913	13.5578	12.5908	17.6223	17.0528	13.9867
AT1G03160	47.2548	47.8205	49.4808	45.445	43.9767	45.2261	43.0885	42.1249	44.8509
AT1G03180	1.20448	1.12364	1.58901	1.65364	2.02558	2.21493	1.27546	1.64461	1.34865
AT1G03190	5.62759	5.48853	5.61036	4.10621	4.73198	5.30874	4.55971	4.54053	5.17675
AT1G03210	20.9742	18.22	18.6299	12.7801	11.485	11.2005	11.0167	10.9061	12.5145
AT1G03220	40.7806	48.3366	55.2981	34.8218	40.2286	37.1012	34.9156	36.6138	37.8577
AT1G03230	25.296	26.5643	24.11	20.2625	20.2431	20.9533	20.3403	19.8257	21.4484
AT1G03250	27.2818	23.7067	26.3646	23.8193	23.4149	28.7277	26.4557	27.618	28.5886
AT1G03260	8.34026	8.74228	9.42974	7.31989	5.58526	7.15328	7.16487	7.58078	8.08932
AT1G03270	2.40108	2.51936	3.0087	1.90359	2.7417	2.54085	1.97855	3.34443	2.55245
AT1G03280	25.03	24.4561	25.6568	20.6989	20.4669	20.2918	21.673	21.7882	22.0393
AT1G03290	26.7544	24.6644	26.1931	16.2876	17.1419	16.9824	17.3014	17.9116	20.1726
AT1G03300	2.77197	2.57585	2.62011	2.97533	2.043	2.81131	2.89085	2.14067	2.66276
AT1G03310	48.4667	48.9942	49.8244	49.4848	50.5621	52.5415	47.6824	46.29	48.5374
AT1G03330	40.8751	38.737	38.8707	41.153	41.3076	39.134	44.887	42.3457	44.0727
AT1G03340	3.40004	2.13279	2.01075	2.19983	1.99359	2.8028	2.3313	1.63515	2.52829
AT1G03350	27.9923	28.5025	33.3181	25.8982	26.9988	28.1827	26.6441	28.825	26.6624
AT1G03360	8.50802	7.68296	8.04427	8.48505	9.28556	8.45182	8.33298	9.10803	7.3129
AT1G03365	8.87187	8.6924	8.24431	9.23342	9.95535	9.93664	8.45395	8.07351	9.02588
AT1G03370	20.5923	20.3797	20.861	14.69	15.129	14.8005	13.7106	14.4536	16.1808
AT1G03380	15.876	16.2017	17.5419	14.1638	13.8427	14.1581	13.675	14.2177	14.7877
AT1G03400	48.2646	46.2177	48.7871	41.1325	37.0864	38.0305	37.524	34.5516	41.5525
AT1G03410	4.24638	3.695	3.97759	1.44434	1.42877	1.24116	1.33852	1.62487	1.3612
AT1G03430	21.5775	19.8062	23.3411	18.0054	14.4711	17.2958	17.3159	16.377	17.1823
AT1G03440	11.5026	11.9148	12.721	9.81778	11.6422	10.2191	10.2631	10.4171	12.0743
AT1G03457	2.57528	2.51618	2.34316	2.26115	2.67322	2.59075	2.98865	1.93631	2.71216
AT1G03470	4.27132	5.0391	4.18598	4.13282	3.66852	5.46439	4.66662	4.95135	3.11417
AT1G03475	375.548	375.391	372.695	338.166	337.086	330.009	331.554	331.929	352.951
AT1G03495	4.80633	4.89084	4.4691	4.84961	5.11669	5.27365	4.31795	4.4052	3.68382
AT1G03510	1.96616	1.49881	2.14967	1.13373	2.11341	1.92488	1.80443	1.89458	1.22958
AT1G03520	4.56169	4.92327	5.13014	3.93563	5.06363	5.67533	4.86131	4.89876	5.42922
AT1G03530	6.37745	7.09565	7.29587	6.7207	7.0352	6.94912	7.65164	7.54185	7.40206
AT1G03540	1.58002	1.44073	1.03994	1.33198	1.46453	2.01955	1.81256	2.03843	1.91284
AT1G03550	2.86297	1.74652	1.77213	3.04483	2.02024	2.38698	2.868	2.65853	3.30433
AT1G03560	5.55635	5.65112	4.46085	4.20023	4.59011	4.27657	4.51607	4.19266	4.17188
AT1G03590	9.06654	8.75337	7.81814	6.67577	6.78247	5.79483	8.25099	8.31644	7.67318
AT1G03600	726.112	667.754	700.589	909.205	886.61	895.441	905.942	903.886	899.387
AT1G03610	11.9928	11.8579	10.9397	11.8082	10.0417	12.032	11.6038	11.3657	11.5268
AT1G03620	0.943759	1.12411	0.632257	1.05275	0.644769	1.1415	1.55632	1.047	1.08119
AT1G03630	278.271	266.302	282.441	328.134	318.388	331.359	298.812	298.603	295.684
AT1G03650	5.18145	5.37504	7.54244	5.88413	5.88532	5.75281	5.72388	4.13633	4.41425
AT1G03680	595.346	590.228	623.032	642.251	656.364	648.919	633.597	642.028	655.502
AT1G03687	11.4847	11.2448	12.6713	10.8882	10.155	10.0077	11.7158	11.9051	11.0117
AT1G03710	0.477057	0.826502	0.454538	0.946046	1.30369	1.38785	0.790497	1.74735	0.742988
AT1G03730	8.92948	12.6314	10.1315	7.17302	8.69654	9.78663	7.4648	6.6243	7.01616
AT1G03740	12.6944	14.3027	14.9768	11.2418	11.4564	11.6948	11.2258	11.6182	12.2371
AT1G03750	2.4768	1.96537	2.35087	2.33616	2.22173	2.53973	1.97374	2.54099	2.50746
AT1G03760	6.20323	5.59613	5.54757	4.43461	6.21909	5.18131	5.34767	5.77075	4.98669
AT1G03770	2.69076	1.96006	1.90096	2.56073	2.50679	2.26252	2.45539	2.67498	2.17594
AT1G03780	5.41435	4.65557	3.34083	5.12932	5.82383	5.16284	5.70697	4.68627	5.53631
AT1G03820	12.9767	14.0513	11.1277	12.714	12.4118	15.4438	12.7889	12.8632	14.6914
AT1G03830	4.73493	4.43565	4.81084	4.53138	4.95944	4.31914	4.6356	5.0256	4.62308
AT1G03860	81.084	77.5857	79.6496	87.1632	93.5722	95.1915	88.4712	82.455	79.0091
AT1G03870	58.4219	66.3593	80.4316	87.8114	89.9614	89.6047	91.0281	79.354	78.6344
AT1G03900	89.9367	93.4233	92.7265	77.2009	84.0084	82.4262	82.966	77.3079	78.2536
AT1G03905	1.20038	0.654706	0.905441	1.77008	1.90342	2.12564	2.04006	1.97288	2.15713
AT1G03910	25.3018	21.7039	22.1157	22.7344	22.4484	21.6842	22.6069	22.4558	20.1392
AT1G03930	27.1427	25.655	28.6755	23.3237	22.9264	20.6238	20.584	21.5395	23.3473
AT1G03940	2.61169	2.17536	2.54823	2.89607	3.59908	3.2399	3.26494	2.46226	2.8882
AT1G03950	14.5296	13.7265	14.0548	12.9278	12.0825	13.9468	12.138	13.1584	12.1727
AT1G03960	5.72338	5.57998	6.25151	5.04923	4.79728	4.58306	5.64203	5.10444	4.81018
AT1G03970	11.6213	10.4114	9.28338	8.18979	10.9484	10.4628	8.0598	9.58016	9.5288
AT1G04000	13.107	12.1773	10.6174	9.61548	8.65839	7.0617	9.1249	8.1822	7.82132
AT1G04010	7.9294	9.04857	7.57022	6.61889	6.81859	6.37884	5.91873	6.16618	6.77137
AT1G04020	10.8565	10.0277	9.41396	11.4765	10.6027	9.70874	10.8034	10.4644	10.9299
AT1G04030	4.58907	3.68963	3.4757	3.96131	3.25412	3.53486	3.90894	3.27502	3.67401
AT1G04040	108.469	135.961	154.785	129.525	141.19	123.75	146.659	130.205	113.867
AT1G04050	2.06701	2.0041	1.50418	1.90055	1.81379	2.22351	1.89262	2.50051	2.53541
AT1G04070	13.7619	10.0499	10.9777	12.962	13.7022	12.7516	13.4926	14.1008	13.2856
AT1G04080	43.605	40.1606	41.3816	36.7609	39.1595	37.8285	37.7084	35.7938	38.6171
AT1G04100	3.03391	2.62813	2.51491	2.05487	2.65312	2.62484	2.18107	2.46185	2.617
AT1G04110	2.70196	1.88756	2.03202	2.93173	2.83841	3.17507	2.44969	1.9339	3.31273
AT1G04120	16.4188	17.0956	15.2087	15.6391	16.8214	18.5923	16.9495	17.2338	16.5527
AT1G04130	10.454	10.1251	9.71704	11.3866	9.34711	9.88058	10.2225	9.63516	9.02577
AT1G04140	42.127	43.4382	43.3017	36.0202	37.5499	35.8477	37.0149	35.1299	37.4919
AT1G04160	3.95407	3.63015	4.09345	3.69638	3.97128	4.03956	3.54093	3.91352	3.58319
AT1G04170	66.3441	70.4842	70.6894	73.6443	78.191	73.4634	72.2135	78.2337	76.1708
AT1G04190	25.3635	22.3335	23.6409	23.4929	23.6931	25.8864	24.7341	22.7082	23.6986
AT1G04200	12.4064	11.8017	12.0348	9.7103	11.4245	10.5374	10.5966	10.8541	11.335
AT1G04210	18.0077	17.7379	15.3464	17.0003	15.2212	16.0375	15.8548	15.5546	16.3016
AT1G04220	1.05207	0.985254	1.15819	2.06901	1.78721	2.07162	1.17429	2.01889	1.74755
AT1G04230	7.70491	8.33499	7.70563	7.28828	6.95142	8.30946	6.93576	7.7123	7.31391
AT1G04240	35.7415	37.3025	42.9731	35.2947	40.6776	42.501	39.3715	38.8189	39.5589
AT1G04250	16.7535	16.0893	19.0584	22.6806	28.4393	32.3529	25.7504	26.4482	25.1588
AT1G04260	15.2544	13.319	14.4046	13.1309	13.6751	15.4358	15.069	13.7381	15.4687
AT1G04270	448.617	424.428	408.485	478.451	503.441	491.784	488.601	504.88	462.381
AT1G04280	7.98457	8.6515	8.92583	7.70601	8.95364	6.77959	8.67601	8.08543	8.77966
AT1G04290	24.2555	24.3317	25.4217	23.516	26.4048	30.4073	27.5505	27.564	26.4113
AT1G04300	18.6327	17.9056	17.713	15.8386	15.2194	16.5401	15.7652	16.4977	16.7571
AT1G04310	2.32071	2.82868	2.50957	2.39664	2.22624	2.17426	2.82718	2.52577	3.34372
AT1G04330	0.301947	1.04625	0.485483	0.310909	0.481338	0.687459	1.81852	0.669957	0.89531
AT1G04340	26.8697	26.8247	26.8642	23.5729	26.2872	25.2384	28.8199	25.207	25.3989
AT1G04350	39.1343	39.4385	43.9813	43.7442	44.8325	46.4691	41.9117	41.066	42.4608
AT1G04390	3.45164	3.19824	3.38688	3.89004	3.01904	3.01048	3.03375	3.33119	3.0736
AT1G04400	93.5672	89.515	84.251	76.8417	77.8441	74.0196	79.1668	75.3667	78.0326
AT1G04410	686.011	664.613	656.593	836.755	867.156	853.629	857.559	817.514	837.863
AT1G04420	140.881	139.343	141.26	149.566	150.098	151.933	137.696	144.6	140.36
AT1G04425	3.552	3.55769	1.90369	1.52393	2.62893	2.02176	3.43808	3.09617	5.86449
AT1G04430	77.6578	87.5891	87.0351	81.9095	81.6369	84.3745	80.281	85.8897	88.5379
AT1G04440	36.0099	37.2654	35.9396	34.5572	31.9905	32.7395	33.1859	33.349	33.8924
AT1G04480	307.18	317.022	293.436	360.147	377.654	362.965	393.879	424.406	416.545
AT1G04510	34.4923	35.5798	34.9685	37.6518	36.2483	39.0904	37.1893	36.4922	39.5651
AT1G04520	14.0615	15.226	14.2058	13.948	14.9545	15.9673	15.6068	15.3324	15.3132
AT1G04530	49.4138	50.8327	49.8697	31.6281	31.0677	30.5817	34.5197	31.0163	34.67
AT1G04540	2.92116	2.06816	2.31828	1.07974	1.99572	1.85454	1.90109	1.31766	2.11997
AT1G04550	24.544	21.5807	19.5887	17.9453	21.238	22.8094	18.1911	24.8848	20.9415
AT1G04555	6.15855	4.82009	4.80623	5.11758	4.72419	3.62838	4.40009	5.95898	4.13564
AT1G04570	0.969974	1.02191	1.23641	1.87156	1.12238	1.79059	0.902213	1.79486	1.89384
AT1G04590	19.4122	18.6047	16.9441	17.7846	17.8883	20.1749	20.1586	17.0906	15.8701
AT1G04620	67.8462	68.1939	70.8992	65.748	63.9567	65.0321	63.9795	62.3173	66.797
AT1G04630	65.9792	62.581	62.6214	65.9978	60.7223	59.2192	63.5824	63.1936	62.6977
AT1G04635	3.57023	4.38135	3.82692	4.08467	2.43916	4.65698	4.94894	3.58358	4.00992
AT1G04640	54.1805	55.7126	60.382	54.7199	50.85	51.3016	51.2434	54.769	47.4921
AT1G04650	1.64006	2.6283	2.21505	2.56688	2.25589	2.25908	2.53994	2.49528	2.56412
AT1G04660	4.0172	4.12812	3.58835	3.19019	1.90144	2.91423	2.8012	2.69647	3.43969
AT1G04680	71.9358	75.2938	75.5243	65.7322	70.6944	73.2417	70.721	68.9314	72.9555
AT1G04690	79.7651	81.5806	77.1613	70.5295	73.5417	74.5195	68.7209	76.0428	70.698
AT1G04710	25.6338	25.1256	23.9655	25.3249	28.0148	28.4569	25.6851	23.307	26.5418
AT1G04730	3.64693	4.07681	4.0022	3.38562	3.13224	3.57827	3.64576	3.19268	3.50155
AT1G04750	80.176	77.1571	79.6453	70.4615	69.1577	71.8925	72.3992	68.4706	72.6824
AT1G04760	1.91278	1.45812	0.820122	1.05043	1.95149	1.21938	2.54538	1.94015	1.07246
AT1G04770	19.872	20.3608	17.5903	14.3746	14.3647	15.1299	14.4134	12.0829	10.7363
AT1G04780	16.1518	15.541	16.9488	13.7765	14.0939	13.4593	14.9381	13.7658	13.8474
AT1G04790	14.6614	13.6419	14.0036	12.2721	12.1027	13.7864	12.0355	12.6832	14.6604
AT1G04800	167.187	141.563	135.707	104.674	104.758	120.403	128.651	123.394	131.858
AT1G04810	26.7194	26.2778	26.7519	25.0304	26.4467	25.9345	25.59	25.7574	26.3978
AT1G04820	391.221	411.866	383.971	316.197	313.827	313.147	318.095	318.332	317.638
AT1G04830	8.91967	8.34979	8.04971	6.79449	7.65336	7.17328	6.70058	6.67601	7.13552
AT1G04840	0.863223	0.769761	0.734785	1.21998	0.948222	1.18499	1.16502	0.869134	1.56038
AT1G04850	59.2084	59.223	56.4481	54.5903	51.4374	53.6349	54.3083	52.9492	51.6007
AT1G04860	12.1846	14.3475	13.3629	11.6344	12.8297	11.4378	11.5602	12.5508	11.5055
AT1G04870	24.6028	23.6958	23.5263	24.6219	25.8024	23.843	26.8125	24.8727	26.4925
AT1G04900	7.13806	6.74087	6.52238	6.58682	7.72806	8.19241	7.92012	6.71348	6.93943
AT1G04910	22.0981	22.7678	25.2298	20.421	20.6882	21.0291	20.0601	21.0556	19.8605
AT1G04920	1.62315	1.36805	1.36366	1.14433	1.03899	1.38165	1.37556	1.81694	1.62399
AT1G04930	3.78023	4.42854	3.51174	3.16337	3.31232	3.36069	2.97365	3.65172	3.49367
AT1G04940	22.3324	20.2336	18.6344	21.1746	18.9625	23.2914	20.0964	19.2157	18.2158
AT1G04945	2.92502	2.70735	2.85614	2.83305	2.99297	2.78242	3.12568	2.33691	2.6354
AT1G04950	11.409	10.4042	10.1703	10.5164	10.0343	9.56295	9.71649	9.6826	9.30719
AT1G04960	13.6772	13.1116	16.322	12.1845	13.4556	13.1132	12.9356	12.1772	11.9288
AT1G04970	16.8299	17.6129	18.8034	15.7299	19.3865	17.503	15.0845	16.5964	16.0021
AT1G04980	36.0152	36.66	38.2633	24.1326	25.9034	23.7439	21.6259	22.125	21.7339
AT1G04985	30.3954	34.4724	32.6902	31.4202	31.0849	34.7177	35.1618	36.5947	34.4806
AT1G04990	29.8794	28.9116	29.3558	25.5997	22.5882	24.5432	22.876	22.6973	24.2586
AT1G05000	0.893681	1.80635	1.27724	0.759535	1.43432	0.968901	0.585833	1.18704	1.65187
AT1G05010	314.552	338.878	387.515	277.553	296.459	308.546	282.516	281.076	293.005
AT1G05030	15.1126	12.8937	12.348	10.8047	9.37676	9.90033	9.81328	8.92975	11.1604
AT1G05055	11.2576	11.015	11.1947	10.5676	11.2124	12.6224	11.4752	11.3499	11.2242
AT1G05060	21.132	18.0423	17.7082	20.4547	17.8187	17.5951	17.7311	15.4204	19.5067
AT1G05070	24.2356	23.6497	25.358	24.9351	24.3424	24.2311	23.4231	25.961	25.695
AT1G05120	11.2562	12.0837	11.9261	9.61392	9.18755	8.94426	8.99207	9.51433	10.9551
AT1G05140	65.3165	65.6369	70.4809	66.3206	72.0534	72.2501	66.5611	64.3159	65.4604
AT1G05150	20.2803	19.9213	18.1873	16.8213	17.6755	18.1979	17.9766	19.0236	18.5027
AT1G05160	7.20138	7.1475	6.77714	5.32884	6.00399	6.78063	5.01275	6.46873	7.02774
AT1G05170	13.9727	14.6395	15.7173	12.5487	10.8667	11.2538	12.101	11.9389	13.9344
AT1G05180	26.3834	26.7555	22.6298	21.7841	23.8402	22.3447	22.3959	21.6961	24.1916
AT1G05190	669.814	619.422	670.982	660.161	674.298	689.685	638.066	644.604	620.192
AT1G05200	19.5308	19.8327	19.3323	14.5403	15.7055	15.0173	15.0619	15.8173	15.7016
AT1G05205	40.2538	34.0809	29.774	34.0091	28.4551	31.9316	31.2381	32.1002	32.6012
AT1G05210	16.8651	13.3539	16.2416	16.4612	16.443	12.8992	15.8707	15.0349	15.3431
AT1G05230	13.1977	14.6802	14.6946	12.6341	12.7466	13.5798	13.3806	12.6039	12.9235
AT1G05270	30.6339	32.1483	31.0709	31.2039	31.8058	28.4983	30.272	30.2554	30.4652
AT1G05300	8.7435	7.28644	7.55306	8.00268	5.57862	7.01358	6.22133	7.99856	7.31923
AT1G05310	5.57732	6.04741	4.96159	4.63596	5.32244	4.92379	4.91831	5.24341	4.37726
AT1G05320	12.034	12.2533	14.0924	12.2001	12.2558	13.2623	13.9152	13.4083	13.0996
AT1G05340	0.856152	1.35968	0.994182	0.783612	1.10484	1.38072	0.90031	1.44733	1.6924
AT1G05350	27.0004	24.7125	25.7667	22.7722	21.0168	22.3249	23.0697	20.2	23.1959
AT1G05360	7.47427	8.27899	8.56983	6.47651	7.5619	7.00909	7.13353	7.65111	7.69566
AT1G05370	1.5081	0.979795	1.61653	1.17641	1.37377	1.67777	1.29754	1.43407	1.51521
AT1G05380	11.637	12.5687	11.8394	10.51	11.5662	11.0301	10.3234	11.3471	11.072
AT1G05385	31.6194	28.9807	31.1959	36.4088	34.3157	40.5619	36.741	38.5378	32.3333
AT1G05410	8.03712	8.12252	7.74097	6.91638	7.08247	7.094	7.68331	7.42107	6.90756
AT1G05420	1.19182	1.54863	1.35736	2.24986	1.35708	1.44154	1.45268	1.41665	1.36538
AT1G05430	31.9956	34.5938	29.6586	35.5724	36.7243	36.2066	34.2503	35.7445	36.0364
AT1G05440	1.661	1.75539	1.06825	1.27703	1.392	0.945424	1.41004	1.30569	1.61185
AT1G05460	6.29767	6.27562	5.65491	5.67466	6.13375	6.60449	6.56931	6.11716	5.94761
AT1G05470	4.83563	5.05272	4.55807	3.22902	4.38775	4.79793	5.18036	4.48494	5.03132
AT1G05500	23.6085	24.7618	23.5535	23.1375	22.0531	22.9344	22.2842	20.9408	23.1742
AT1G05520	20.0672	23.1606	19.9119	20.4137	20.3346	19.9411	19.06	21.0656	20.8333
AT1G05540	6.71035	9.13447	9.11944	7.89659	6.73116	8.27549	7.78958	8.60922	8.3981
AT1G05560	9.31533	10.5994	9.55666	9.11697	8.37354	7.83953	8.25279	7.09424	7.19326
AT1G05570	16.8846	15.804	15.8384	10.9311	11.4279	11.3528	11.2351	10.6935	13.7726
AT1G05575	1.32686	5.39332	3.93857	0.840767	2.51032	3.71809	0.234176	3.62343	1.21056
AT1G05590	11.8784	11.2588	10.8952	10.5233	10.7119	9.15923	10.5681	12.3441	10.5489
AT1G05600	4.79601	4.31434	3.2954	3.75653	3.66867	3.14981	4.30274	3.07937	3.28172
AT1G05620	13.6725	13.8006	14.9529	12.8405	13.2127	14.6622	14.2754	12.6622	11.4946
AT1G05630	16.0088	14.8283	16.4605	8.36511	9.54357	8.39166	8.98036	9.42903	10.6071
AT1G05640	2.36942	2.89217	2.16457	1.81132	2.15836	1.99232	2.10038	2.59448	2.0322
AT1G05670	3.7727	4.08513	3.50475	3.79835	3.80894	3.66843	3.71481	3.3284	3.49155
AT1G05675	0.951344	1.67764	2.11232	0.41982	1.0523	2.32069	0.467725	1.37851	1.20894
AT1G05690	2.23077	2.91184	3.11177	2.18161	2.61662	2.92211	2.34874	1.85974	2.24053
AT1G05710	4.43862	4.65056	3.26245	3.71432	5.4295	4.90845	5.23735	5.89563	5.78859
AT1G05720	31.2665	27.478	28.091	26.5394	25.8815	29.7594	28.5755	27.5522	26.928
AT1G05730	1.01808	1.22701	0.616809	1.8839	1.77415	1.4613	1.11714	1.12244	1.575
AT1G05750	3.31786	3.1329	2.94962	2.936	3.30879	3.47267	3.10265	3.07026	3.30613
AT1G05770	2.17305	1.23533	1.23743	1.11877	1.42275	1.08226	1.55804	1.11929	1.68406
AT1G05780	6.10469	5.98069	6.69939	9.27915	7.21594	8.35587	6.00269	7.00288	7.05241
AT1G05785	6.77282	7.6031	6.07449	7.97011	6.73611	10.4636	6.18397	8.85001	6.40844
AT1G05790	9.96424	10.7844	9.95863	8.2909	8.29383	7.5356	7.94022	8.27508	7.48805
AT1G05805	32.8213	34.3213	26.9009	22.8724	23.0556	22.8555	21.4394	25.7264	24.1427
AT1G05810	14.0971	11.0837	14.0183	6.83999	8.87038	9.47404	9.15756	8.54196	9.09554
AT1G05820	1.69586	1.39172	1.08429	1.06201	1.38219	0.778985	1.05805	1.65977	1.44357
AT1G05830	12.0722	11.3117	11.7832	8.83578	10.2807	10.2691	10.9293	11.336	9.36731
AT1G05835	14.6328	10.3941	12.9661	14.7323	11.641	16.3245	13.2053	15.9553	14.6205
AT1G05840	16.1621	15.4497	14.8264	14.1912	13.5523	12.4811	14.5996	15.5298	14.3986
AT1G05850	676.269	737.803	715.398	558.798	559.91	563.869	584.684	585.153	578.187
AT1G05860	9.10153	9.07992	8.23009	8.2909	8.01576	6.43265	7.27409	8.14887	7.76711
AT1G05870	26.2302	27.8268	27.8063	23.9548	24.6305	24.7955	26.9755	28.3488	22.1771
AT1G05890	24.494	23.9042	24.3909	18.4393	18.8384	18.3186	19.686	21.173	19.8358
AT1G05900	11.4366	9.81112	10.4398	9.57282	8.60318	9.8694	9.35316	10.2905	10.6208
AT1G05910	10.7451	10.3892	10.3314	9.46954	9.71761	9.39003	9.18211	8.76145	10.0178
AT1G05940	29.6059	33.8952	33.3476	31.2773	33.5396	31.4874	28.3076	29.1807	29.6558
AT1G05950	3.67623	3.54787	3.20003	2.67599	3.37124	3.37042	2.9436	3.66	3.19233
AT1G05960	25.0538	24.5886	24.2728	19.1827	18.8721	19.1809	19.1554	18.7275	19.5627
AT1G05970	7.69488	7.53737	7.4233	6.98873	6.8477	7.61418	6.24706	6.45411	5.61632
AT1G06000	25.7631	27.6889	26.5189	25.8475	32.9603	31.6205	24.4578	28.8956	27.5717
AT1G06010	21.4768	21.7282	20.7876	16.2832	19.2718	20.2523	17.8347	20.7274	20.1327
AT1G06040	97.7746	101.243	93.1051	104.267	97.501	92.385	99.1221	93.5647	84.7844
AT1G06050	2.70492	3.46377	3.48767	2.04517	3.71382	3.16847	2.06868	2.63427	2.66291
AT1G06060	20.3818	20.6509	21.457	16.1773	14.795	13.8281	16.3879	16.3818	16.1388
AT1G06070	10.3973	8.86739	9.65119	8.09381	8.25064	9.97523	7.3471	8.62982	8.69693
AT1G06080	3.8669	5.43876	5.12543	9.01941	9.80983	9.98731	11.2093	10.0164	9.68376
AT1G06090	1.30069	1.28214	1.44228	0.61577	1.79768	1.37856	1.74938	1.59226	1.30572
AT1G06100	3.83271	3.75951	3.56452	5.18458	5.80173	7.63537	6.46586	5.35966	4.92258
AT1G06110	20.693	17.9534	19.3647	14.5165	14.0339	12.849	14.1389	14.5574	13.1493
AT1G06130	29.7314	29.5547	31.7082	29.4428	28.3808	29.236	28.3007	31.1835	29.9955
AT1G06149	2.54661	1.85067	2.10681	1.97104	2.19521	1.71216	2.45084	1.79859	2.30354
AT1G06160	1.68908	1.17998	2.68658	1.34649	2.97799	2.97726	2.06269	2.62514	1.17498
AT1G06180	2.44736	1.73457	1.96748	3.1309	2.73603	2.65938	2.61612	2.8914	3.17857
AT1G06190	84.476	84.716	73.4975	82.1983	83.9611	87.9947	83.3304	83.4794	80.1454
AT1G06200	73.7943	72.4235	71.8275	60.8306	63.2752	58.9941	63.4612	61.4045	63.98
AT1G06210	23.5995	21.4816	18.9814	22.7599	23.4318	21.6403	23.615	22.5388	22.4173
AT1G06220	36.2663	35.9799	34.8068	35.1265	36.7007	35.4172	35.7894	37.6492	39.0416
AT1G06230	17.0572	18.6418	15.9173	13.7804	15.6391	15.5485	17.108	16.1495	16.2511
AT1G06240	13.9948	14.5419	15.8918	14.1934	15.0798	13.3203	13.3851	12.054	12.3297
AT1G06265	3.02985	2.70414	2.0421	1.67018	2.42542	1.59391	2.39617	1.80434	1.60869
AT1G06270	3.77115	3.55586	3.46993	3.25309	3.70884	3.11527	3.33077	3.08886	3.52641
AT1G06290	37.4633	37.9292	39.3554	41.0824	40.9553	42.8175	37.5374	38.6166	40.5551
AT1G06350	1.19098	1.18453	0.803791	0.666156	1.48671	0.954073	0.860241	1.11854	0.998784
AT1G06360	51.7838	55.2712	54.3741	47.094	48.0135	53.7363	54.1011	59.3471	56.7844
AT1G06380	8.56983	9.82132	9.24303	8.76939	9.9884	8.60441	9.09834	11.0005	9.35502
AT1G06390	32.3175	32.4055	33.9089	28.5564	29.2409	30.1455	27.9923	31.6463	30.7954
AT1G06400	36.9109	34.2264	34.2092	33.0369	32.6014	38.1881	32.9272	30.7682	34.9061
AT1G06410	37.7642	38.9192	37.4145	35.0864	34.6637	34.7247	36.9463	33.1152	37.6528
AT1G06420	1.97959	1.54334	2.28106	1.9704	1.71309	1.74648	1.9303	1.50593	1.38739
AT1G06430	41.279	46.3002	48.4183	54.3868	55.7575	54.4431	48.6187	50.8538	51.8332
AT1G06440	1.57764	2.15507	1.72358	1.4995	1.57529	1.72687	1.21815	2.03872	1.47206
AT1G06450	3.30828	3.50265	2.6005	2.17005	2.07603	2.42703	3.12048	2.93616	2.97257
AT1G06460	284.584	292.722	307.883	289.481	278.57	287.743	283.227	263.926	262.457
AT1G06470	15.7658	16.7958	16.3063	12.911	13.7819	14.2635	15.1352	14.1677	14.5536
AT1G06475	5.50384	3.7347	3.14642	3.27438	5.68206	4.17696	3.15693	4.88475	4.94533
AT1G06490	1.6003	1.36426	1.24341	1.56933	1.49632	1.19522	1.61242	1.58884	1.66158
AT1G06500	15.2927	14.669	10.9548	11.1635	13.3869	11.1247	14.1203	13.3361	12.9499
AT1G06510	30.1178	30.5336	28.7751	35.1557	30.3356	29.704	30.4408	34.5971	30.5187
AT1G06515	11.7001	10.1352	11.2528	9.35182	8.17591	10.4911	10.756	9.85568	9.85034
AT1G06530	57.9593	62.2553	60.7168	65.5469	67.8154	66.2099	65.039	65.7908	68.0011
AT1G06550	30.7545	29.1449	28.9972	21.1784	19.6135	24.0302	21.3473	22.8935	21.5
AT1G06560	9.18442	11.0777	9.17412	8.93306	9.43775	9.5437	10.9955	11.2957	8.7696
AT1G06570	9.00943	10.4907	7.41783	11.9658	12.9051	13.1546	11.2716	10.8435	13.0579
AT1G06580	1.68101	1.47759	1.03343	0.746666	1.4412	1.0131	1.27616	0.783576	1.33273
AT1G06590	4.28173	4.3461	3.60859	4.48734	4.4958	3.64637	3.71204	3.89542	4.17616
AT1G06620	3.25878	2.72089	2.60928	2.58738	3.82686	2.54764	1.57643	2.28989	2.11669
AT1G06630	6.22097	5.81701	6.01387	4.94888	5.21666	4.93079	4.26858	4.71773	5.7673
AT1G06640	53.6656	59.5337	58.0358	32.5272	42.6282	44.4493	31.8564	34.1838	30.1795
AT1G06645	13.6078	12.6659	11.6605	11.0809	11.7563	10.8302	11.0481	10.4804	11.8135
AT1G06650	56.9933	57.0604	57.8125	57.0463	59.9011	56.685	57.6365	56.04	58.8377
AT1G06660	1.97638	1.99738	1.34812	2.34338	1.82761	2.59075	2.40466	2.08818	2.06641
AT1G06670	12.8593	13.2579	12.7056	12.8754	15.0375	14.3805	14.0278	13.7159	13.6632
AT1G06680	4527.76	4537.83	4496.72	5309.05	5161.31	5095.94	5047.9	5057.47	5009.88
AT1G06690	46.7828	45.7772	44.2744	43.8218	48.1047	47.6856	43.655	46.0722	48.0405
AT1G06700	48.9425	48.8375	51.3632	49.5898	45.4559	47.7772	46.3646	44.1622	43.3999
AT1G06710	2.07776	2.24983	2.46577	2.50619	2.43345	2.83833	2.45165	2.61554	2.62435
AT1G06720	11.3883	10.8384	9.87268	10.7408	11.6627	10.9587	11.4571	13.0496	11.0378
AT1G06730	10.6712	10.472	11.3003	10.4395	9.53285	10.7688	9.84664	10.0003	9.97745
AT1G06740	2.19275	2.05211	1.95168	2.06968	2.14011	2.36246	2.69515	2.25888	2.32207
AT1G06760	181.082	184.397	182.926	173.981	182.036	190.458	176.874	183.33	190.33
AT1G06770	5.25054	4.03477	4.65977	3.25546	3.05999	4.01687	3.04403	4.2233	3.92638
AT1G06780	6.11194	5.52622	5.82343	5.62234	5.51128	6.30175	5.54779	5.84453	5.39187
AT1G06790	12.0407	10.5751	11.4723	9.87255	11.5775	12.9454	12.2141	12.3684	11.2997
AT1G06800	10.9042	11.9738	11.1763	8.85114	9.06286	7.21831	9.64807	9.35137	9.15403
AT1G06820	34.3086	35.0176	36.1225	31.4946	33.0094	33.9142	32.3422	32.721	31.575
AT1G06830	17.4782	14.9665	12.7052	16.4111	19.7644	18.639	22.5857	17.7028	17.2209
AT1G06840	5.96512	6.95754	6.15904	6.57745	6.3608	6.11329	6.37606	6.45144	7.03949
AT1G06850	7.55585	9.86398	11.4452	7.15916	8.17535	8.80332	8.17954	7.9158	8.45291
AT1G06870	15.2752	16.8789	16.6636	12.7563	11.9424	13.1102	12.6596	12.7717	13.5522
AT1G06890	44.1925	42.1916	47.2614	39.03	38.5377	36.8872	37.4041	37.4963	39.8048
AT1G06900	19.515	18.9134	19.516	18.0996	19.3336	18.9668	17.4936	18.6936	18.3493
AT1G06910	4.017	3.62352	4.48373	4.64898	4.47569	4.30831	3.73226	4.5038	5.58408
AT1G06950	121.414	125.263	119.298	115.057	122.535	118.124	115.613	113.591	110.843
AT1G06960	15.321	13.0842	13.579	11.4462	10.4549	10.5386	10.9927	11.7375	11.3827
AT1G06980	8.08041	8.22183	9.48625	7.65991	7.30223	6.20538	9.41678	6.99263	6.77641
AT1G07000	16.4412	21.1896	17.3814	8.73985	8.62984	9.04429	7.96413	7.43573	9.62032
AT1G07010	23.0278	24.6784	25.9881	27.189	24.9322	30.2963	28.6812	28.1121	24.2263
AT1G07020	20.5467	16.4947	19.2004	18.8058	12.3405	17.8209	15.8001	14.9816	15.9055
AT1G07030	22.0149	23.1761	24.4812	14.9943	18.0517	17.4373	15.9567	15.5891	16.0346
AT1G07040	24.8187	23.5705	20.0821	23.6855	22.994	22.0167	21.3535	18.9187	22.0609
AT1G07050	158.758	164.428	166.843	127.499	132.579	130.19	144.05	139.287	134.407
AT1G07070	32.73	35.0774	33.6647	46.752	43.6369	53.8298	40.3807	46.643	47.1807
AT1G07080	89.4595	94.4508	96.4716	91.1999	83.9188	83.9174	93.5002	86.2298	88.8687
AT1G07090	31.3615	30.1958	31.0215	21.9344	24.1088	22.1678	21.29	23.2574	24.5926
AT1G07110	89.7346	87.5545	94.9402	91.6459	87.869	90.2859	89.6719	91.8108	96.549
AT1G07130	1.90624	1.19259	1.0784	1.81742	1.78467	1.50696	1.21488	0.872763	2.05536
AT1G07135	8.03871	45.5632	20.8731	7.04047	12.5621	20.1166	8.42682	14.4974	12.9266
AT1G07140	151.187	159.502	163.351	150.301	151.56	151.903	160.488	155.816	149.618
AT1G07150	1.33668	1.53422	0.78803	1.19284	1.46114	1.59773	1.49507	1.73712	1.47728
AT1G07170	18.0742	19.6448	18.7339	14.9821	11.8045	10.6758	17.3111	14.5927	15.8111
AT1G07180	1.73062	1.30254	1.36848	2.18123	2.76527	2.58374	2.86407	2.73379	2.44722
AT1G07200	14.3998	13.8739	13.3282	12.8733	11.6848	12.9283	11.1074	11.9069	12.8732
AT1G07210	34.3266	35.7926	32.252	30.08	31.1145	31.4542	30.1902	30.7341	31.8485
AT1G07220	10.9377	11.9119	13.0166	9.49864	9.7281	9.64076	10.2422	9.57277	10.8648
AT1G07230	18.4999	18.9024	17.8258	17.3602	15.8211	15.2348	16.2274	15.845	16.4988
AT1G07240	21.8224	23.8416	22.4964	13.6757	13.2699	13.5681	14.7298	14.9657	14.7758
AT1G07250	30.4606	30.7359	30.6282	27.6569	25.1971	25.1147	24.3313	26.6986	28.4468
AT1G07270	1.1696	1.44738	1.50442	1.55987	1.40026	1.71185	1.68675	1.31343	1.7295
AT1G07280	94.4154	102.371	101.256	91.4363	91.5326	95.2679	88.3472	86.8726	94.055
AT1G07300	5.45229	4.66327	3.99483	2.93735	3.70925	3.92833	4.59208	4.20022	5.06025
AT1G07310	27.0567	30.8776	24.474	21.473	23.4382	20.9445	21.5069	23.0617	23.3387
AT1G07320	579.005	586.203	560.28	582.077	578.088	581.265	575.669	580.443	594.537
AT1G07350	39.9615	36.6689	28.4941	34.2956	31.0384	22.5275	33.8925	23.8976	21.6753
AT1G07360	30.6344	33.3535	29.7142	29.9356	29.9302	30.1896	32.8002	32.3293	31.2175
AT1G07370	24.052	24.4791	20.9539	26.9741	24.8399	22.7606	26.2861	25.7264	23.2655
AT1G07380	5.18109	4.61958	3.7876	4.49409	4.58135	4.46672	3.90439	3.90293	4.55794
AT1G07400	2.23796	1.83093	1.46597	1.45091	1.98198	1.9815	1.35498	1.65519	1.54166
AT1G07410	2.48596	2.67728	2.16056	2.58281	2.75415	2.67699	2.54352	3.91859	2.60799
AT1G07420	29.5329	29.6836	25.5111	32.556	33.5486	30.1093	31.0395	31.7725	34.4655
AT1G07430	2.3172	2.32166	1.28678	3.79456	1.88191	1.33481	2.2739	2.58396	2.25765
AT1G07440	104.684	116.524	111.562	102.213	108.372	113.425	96.9879	106.937	106.724
AT1G07450	0.624333	1.08166	0.836525	3.14289	2.55924	2.30986	1.55181	3.49615	2.5805
AT1G07470	14.7102	13.4284	13.3284	11.3658	12.5286	12.9535	12.9023	12.7963	14.4384
AT1G07480	13.0162	11.6541	12.4906	11.5837	12.0911	11.5669	11.2136	11.3173	12.287
AT1G07490	4.97789	6.57082	6.01334	3.47133	4.53448	3.14817	3.08186	2.80506	4.08937
AT1G07510	15.6163	17.9114	15.4343	16.1873	16.95	16.055	15.9796	16.6247	17.288
AT1G07520	2.91873	3.95912	3.51661	2.57824	2.37019	2.26659	2.67344	2.66788	2.58595
AT1G07530	11.0482	11.9513	10.5939	10.2954	9.99774	11.4374	10.5236	11.0309	11.2256
AT1G07570	3.05962	2.80098	2.42242	4.00964	2.97711	3.20594	3.19083	3.87923	3.41143
AT1G07590	155.791	142.585	130.097	178.135	180.391	184.686	225.845	228.307	210.349
AT1G07610	17.982	16.3462	15.9434	26.9735	24.1659	26.0302	32.5981	30.821	27.6469
AT1G07615	6.37196	5.68127	4.66444	4.26737	4.50193	5.09528	4.24322	4.65029	4.59146
AT1G07620	0.988349	1.28424	1.64208	0.373151	1.1704	1.06886	0.680285	0.501244	0.825891
AT1G07630	8.36041	8.72827	10.1951	7.60236	8.09044	7.58912	7.62285	8.36988	7.93738
AT1G07640	32.3912	29.8852	25.9201	16.753	19.6706	21.164	24.1493	20.2911	22.5601
AT1G07650	27.6322	28.1253	28.7101	23.1067	23.0542	21.8046	22.7116	23.7875	24.1736
AT1G07660	25.3281	23.4114	28.5142	22.1461	23.4587	24.0006	27.2702	28.4353	23.8768
AT1G07670	23.3419	23.4988	22.6072	20.2947	21.5631	21.251	18.3559	18.9421	19.6798
AT1G07700	45.717	43.8567	47.6966	57.2896	56.5071	54.332	54.4494	53.6593	54.1978
AT1G07705	16.6024	15.5771	15.1196	15.5465	15.8218	14.8356	16.2568	15.8568	16.7676
AT1G07720	29.6354	37.2252	43.735	34.183	37.3983	41.7932	31.3769	34.8929	43.3245
AT1G07740	2.23291	2.14917	2.49573	2.06992	1.73847	2.23773	1.9923	2.29873	1.99603
AT1G07745	3.37326	3.14402	2.97501	3.6346	2.21707	2.91649	2.74309	3.19414	1.93367
AT1G07750	24.0361	21.2875	22.9571	22.9026	24.2807	23.6867	24.3224	22.1512	25.5296
AT1G07770	264.62	242.319	236.246	271.081	278.207	296.379	295.138	292.482	279.21
AT1G07780	17.1103	16.9143	18.9518	16.8121	15.7696	16.5754	17.7811	17.5252	20.0405
AT1G07790	74.3857	84.3886	73.0209	95.3419	95.713	95.4521	102.416	109.752	112.617
AT1G07810	14.2656	14.5805	15.1669	14.3905	14.5532	13.6981	14.386	13.7308	13.8341
AT1G07820	117.105	114.335	111.669	105.712	113.23	118.118	120.313	130.315	118.808
AT1G07830	19.9327	18.766	21.1739	16.6325	17.7767	18.8186	18.6901	20.8838	19.819
AT1G07840	17.9474	17.6628	18.403	17.3987	18.4769	20.5115	19.2081	20.152	21.6797
AT1G07870	2.28272	3.71313	2.77308	3.23842	3.65047	3.58028	3.43337	3.2158	3.88337
AT1G07880	4.55294	4.74675	5.61448	4.42532	4.77133	5.50404	4.80703	6.64104	5.56076
AT1G07890	871.84	838.129	879.349	672.38	710.67	712.508	620.191	619.371	676.734
AT1G07910	8.35851	8.80703	8.27026	8.7905	8.54131	8.55447	8.39008	8.79737	9.489
AT1G07920	249.368	230.186	237.044	228.929	234.049	230.533	234.958	220.615	229.088
AT1G07930	321.767	335.1	314.058	316.961	307.886	297.233	315.213	327.025	312.432
AT1G07940	258.643	251.49	262.594	244.201	250.775	252.92	255.062	245.843	242.843
AT1G07950	23.0056	17.9413	20.766	17.5859	15.0352	16.1052	14.402	14.463	14.9107
AT1G07960	21.9913	20.8912	19.0156	16.7795	16.5323	16.9377	17.0217	16.8952	15.2935
AT1G07970	7.71118	6.86035	7.68475	7.06736	7.46094	7.54453	7.38766	7.66295	7.10095
AT1G07980	18.2332	23.03	18.3431	16.9214	16.1451	17.7994	18.5796	16.3373	14.9369
AT1G07990	20.221	19.2862	20.3833	19.8502	18.4357	18.4471	17.8284	19.3058	18.3385
AT1G08000	9.49516	9.05731	7.99969	7.45637	7.43778	8.7482	8.05289	8.85339	7.13071
AT1G08010	15.2801	17.4379	15.7532	13.368	14.2844	13.1601	13.1781	12.8077	15.0992
AT1G08030	8.11523	8.41195	8.40381	8.38442	9.42212	6.67029	8.11038	8.16156	8.86871
AT1G08040	18.8504	18.3907	20.7091	19.3024	18.9398	20.3182	20.0442	17.1112	19.6498
AT1G08050	3.27271	3.7736	3.19987	2.12513	2.69919	2.36625	2.46063	2.41115	3.38567
AT1G08060	4.55878	4.8944	4.81187	4.45234	4.41357	4.5376	4.5993	4.06268	4.43972
AT1G08110	94.4572	104.911	96.6596	72.993	73.7994	74.9342	74.2987	78.4397	80.4547
AT1G08125	11.8169	12.7281	12.9165	11.9541	10.5164	11.1953	10.7913	11.6804	13.2023
AT1G08130	16.143	18.1272	16.6026	15.6217	15.6581	16.5264	15.4966	16.5824	18.6145
AT1G08160	13.8849	9.44017	8.77575	6.98714	7.91138	7.11598	10.344	10.6609	8.52937
AT1G08165	2.24143	2.3504	3.66709	3.4012	4.72831	2.4173	3.24797	2.54272	4.07035
AT1G08180	7.93186	7.90962	8.10668	4.43186	5.29297	4.72471	4.02059	7.3671	3.8784
AT1G08190	47.0252	53.0541	50.632	44.2735	44.3031	43.0486	43.3468	42.6992	45.1224
AT1G08200	166.593	177.489	177.957	150.936	155.234	166.184	142.617	152.397	150.883
AT1G08210	11.205	9.31071	10.3461	8.94581	8.01576	8.07619	8.69748	8.26147	8.53588
AT1G08220	7.09743	6.035	6.53423	7.1138	7.6948	6.09684	7.49263	5.29985	6.57283
AT1G08230	7.25664	8.81253	9.71365	6.95959	5.75629	5.88928	6.89072	5.89893	7.3002
AT1G08250	15.025	17.5465	16.2558	12.1454	14.1663	14.2668	13.8535	16.869	14.8756
AT1G08260	5.1384	5.44706	5.0216	4.58492	5.3575	4.95911	5.1051	5.51336	5.43074
AT1G08280	5.36738	6.44244	7.2574	7.22443	5.68818	5.79063	5.99635	5.60429	5.33336
AT1G08300	2.01459	1.78436	1.55285	1.55385	1.73204	1.26264	1.63594	1.63588	1.65965
AT1G08315	6.40895	7.40234	6.24112	5.57838	6.71568	5.57914	5.5742	5.31098	5.51018
AT1G08340	2.18712	2.3224	2.00405	2.13096	1.73523	2.12835	1.61871	2.37048	1.71161
AT1G08350	6.45113	6.00305	7.61724	5.5355	6.06013	5.02019	5.26134	6.1025	5.76026
AT1G08360	257.43	239.715	244.827	273.804	290.349	295.852	293.11	281.662	290.133
AT1G08370	22.3337	19.7666	20.4877	18.9202	21.8583	18.5262	20.1788	20.4143	20.8701
AT1G08380	4921.53	4718.14	4704.4	4059.34	3625.03	3468.57	4024.16	4025.74	3787.05
AT1G08390	12.0498	9.85418	11.2	8.79221	6.75473	9.20875	10.4399	10.2564	7.81362
AT1G08400	2.80101	2.60478	2.78162	2.60138	2.90796	2.01632	3.40226	2.61128	3.06454
AT1G08410	10.4928	10.7365	10.1149	11.3118	12.4235	12.8801	9.90973	12.7084	12.7563
AT1G08420	29.1884	29.1265	28.103	27.1312	28.3799	27.3447	27.8672	27.0161	27.6986
AT1G08450	131.107	123.215	124.294	73.8969	79.919	74.1016	71.9793	73.1647	81.0519
AT1G08460	21.0838	20.5428	19.9385	19.6365	16.6742	18.0537	18.8308	17.3827	17.0598
AT1G08465	15.7712	12.3518	13.9872	13.7626	13.1462	13.4775	11.8467	12.1072	14.0232
AT1G08470	22.5453	22.6621	22.2284	19.3698	24.2829	25.1809	21.2682	21.4386	23.621
AT1G08480	90.5221	90.4254	87.4558	89.8685	97.3353	96.5224	92.6037	86.4588	89.9131
AT1G08490	40.501	40.1744	40.0164	39.1127	38.3365	41.3178	35.2263	36.0476	39.1036
AT1G08500	2.41557	2.41799	3.10709	2.50569	3.71624	3.72755	2.64792	3.87937	3.70423
AT1G08510	63.4273	69.2846	67.8286	62.5537	68.5587	60.4468	64.3437	64.7858	67.7764
AT1G08520	181.793	172.494	176.199	176.39	173.975	168.958	166.793	171.829	167.262
AT1G08530	19.178	19.7483	24.726	18.4678	20.7175	18.8799	18.53	20.2057	19.3967
AT1G08540	92.1639	91.3022	92.9789	98.9966	100.485	101.237	96.6765	99.4912	100.526
AT1G08550	112.479	110.771	110.157	111.955	110.76	109.185	106.818	117.224	111.916
AT1G08560	32.1569	29.258	22.7358	24.4425	25.4127	25.7459	25.7006	26.8928	26.1307
AT1G08570	62.1469	63.3551	59.5928	57.6513	50.5456	48.9439	58.5213	56.3729	58.6711
AT1G08580	51.2801	47.9806	49.6312	62.05	68.449	66.9212	77.4997	71.9296	64.8335
AT1G08590	1.28143	1.53109	0.947284	0.808868	1.24779	1.10664	0.91243	1.21386	0.968761
AT1G08600	7.64094	8.16732	8.13427	7.33317	8.35999	7.96052	8.01005	8.03121	8.44154
AT1G08610	5.31148	4.68549	3.89133	4.54924	5.17127	4.82608	5.56213	6.64165	6.01596
AT1G08620	9.464	8.72083	8.55936	8.20196	7.87743	7.8782	8.07479	8.15948	8.11246
AT1G08640	124.82	128.851	130.327	128.539	138.625	139.637	127.932	129.138	132.173
AT1G08650	36.0545	42.633	36.1177	23.8894	26.8318	21.613	23.6408	23.3706	21.3455
AT1G08660	24.1244	25.3001	22.8324	21.9224	20.2323	20.1416	22.0247	20.5238	19.3818
AT1G08680	17.5001	18.2133	17.4006	15.5053	15.499	15.6442	16.1041	17.4774	17.4124
AT1G08700	17.8081	17.9035	17.3119	14.589	13.1136	14.5754	14.6507	15.0798	13.7702
AT1G08710	6.22171	7.25853	7.52955	5.92418	5.6218	5.42623	4.66233	6.36161	4.65262
AT1G08720	11.3276	10.8964	9.98888	10.8274	9.74862	8.49048	11.0681	10.1035	9.81711
AT1G08750	10.7895	10.3241	11.2805	9.93606	10.6146	10.3173	11.3491	12.7537	10.5238
AT1G08760	6.68189	6.52456	6.18754	6.16098	6.66295	6.0087	6.55405	6.31629	7.11934
AT1G08770	17.9451	16.7641	17.098	14.2508	13.5153	17.2906	17.4242	15.6886	15.3653
AT1G08780	30.3351	29.2706	28.9935	30.31	30.6266	31.0795	38.2796	40.9186	37.1601
AT1G08800	4.54855	5.19537	5.24023	3.85755	5.06158	4.81938	4.53863	5.144	4.57832
AT1G08810	7.36287	7.47372	7.11754	8.55816	9.83422	7.6104	8.65377	9.16344	7.59793
AT1G08820	20.3086	20.4859	19.8991	15.0976	18.2841	17.3307	17.0238	18.2528	16.67
AT1G08830	360.383	349.674	321.817	226.661	252.504	232.708	242.181	271.425	222.294
AT1G08840	2.43116	1.96424	2.11733	1.74911	2.29978	2.18213	2.23921	1.97097	1.73916
AT1G08845	6.04407	5.17335	4.47333	4.24776	4.98134	5.16033	5.44783	5.29124	5.58591
AT1G08880	142.076	134.353	149.82	155.394	153.39	158.494	158.63	164.401	152.606
AT1G08890	20.7451	20.5676	20.3862	23.658	18.3455	19.4787	24.1456	24.8432	26.5803
AT1G08900	17.7199	17.0871	19.1701	15.7973	16.5907	14.5957	16.5942	14.3387	16.3058
AT1G08910	8.27614	8.76066	7.97257	5.87709	6.25537	6.0508	6.65001	6.94268	6.92346
AT1G08920	6.19203	6.30367	6.04157	4.72283	6.48413	7.68146	5.49446	5.83775	6.41964
AT1G08930	53.5963	58.4569	61.976	39.43	44.2605	40.4595	42.3869	41.9735	43.6629
AT1G08940	5.6672	6.20872	5.12177	5.87355	6.68074	5.69243	4.90782	6.26957	6.52989
AT1G08960	8.53283	7.82006	8.4305	8.18337	7.36722	7.96795	7.29183	7.1497	7.84028
AT1G08970	23.8697	24.3004	22.8216	20.552	24.9807	23.4853	23.8832	23.3659	22.7191
AT1G08980	72.1988	73.8185	74.3328	70.4726	69.3738	71.9922	71.7403	67.7614	67.2116
AT1G09000	2.45814	2.90368	2.49115	2.27032	2.27989	2.36583	2.3072	2.23831	1.78302
AT1G09010	34.9472	35.6913	32.1032	29.2158	31.0704	30.6009	31.4914	31.2331	30.2858
AT1G09020	30.2776	27.4878	31.8403	31.7359	32.7996	30.1777	30.1328	31.1801	31.9571
AT1G09040	1.4751	1.51917	1.63386	1.89016	1.38849	1.49264	1.44777	1.74557	1.85558
AT1G09050	1.62283	1.86384	1.54405	1.90256	1.49488	1.61906	1.48515	1.66454	1.39589
AT1G09060	15.3908	15.6825	13.8182	13.8384	14.3194	14.4319	14.9585	14.4059	15.6196
AT1G09070	77.4529	139.775	104.84	71.1288	80.5546	90.1776	75.2461	76.4069	81.6109
AT1G09080	1.8699	1.5575	1.5161	0.493692	0.480428	0.491227	0.467522	0.24316	0.310181
AT1G09100	16.204	18.6171	15.7235	17.8909	19.5462	16.6987	18.4714	17.6901	18.5751
AT1G09130	123.481	136.425	131.953	142.202	139.178	136.425	138.132	137.909	144.096
AT1G09140	50.209	54.9538	50.5299	39.554	41.3807	36.6983	42.6503	40.8227	38.841
AT1G09150	39.1208	40.9955	33.461	33.5168	31.4892	33.9417	35.1796	30.826	33.335
AT1G09160	16.1034	17.5958	17.2612	15.584	18.4537	17.6207	17.0404	15.9757	16.2798
AT1G09180	1.51424	0.894349	1.69689	1.13395	1.94364	1.1753	0.789589	1.13447	1.18742
AT1G09190	4.66346	4.28706	3.50252	3.61502	3.23662	3.10582	3.38457	4.18315	3.55742
AT1G09195	3.95179	3.98301	3.91621	2.55917	2.83001	2.9425	3.13631	3.4348	3.45698
AT1G09200	270.015	297.461	283.337	263.773	254.641	248.015	272.269	301.66	282.217
AT1G09210	150.757	152.955	137.353	130.507	140.135	130.947	128.491	130.843	126.41
AT1G09220	1.12054	1.94133	1.4608	1.82944	1.15866	1.48245	1.00752	0.921541	1.2735
AT1G09230	7.2371	8.51437	6.96364	7.85627	6.37781	6.16934	5.98532	7.55403	6.78701
AT1G09240	3.73351	2.91777	3.56694	2.73003	1.3308	1.57071	1.48973	1.49213	2.49411
AT1G09250	24.2247	31.3874	31.9587	23.3803	24.0001	21.5076	28.6213	25.7264	27.236
AT1G09270	43.8861	43.2452	42.8294	38.1203	40.2357	37.4019	40.868	38.7156	39.2796
AT1G09280	9.49974	8.93975	8.33906	7.70184	8.62944	7.38023	6.86049	7.51527	7.7321
AT1G09290	8.94472	9.4935	8.03303	6.3614	7.59742	9.95313	9.66027	7.91816	11.7297
AT1G09300	6.92583	6.37785	6.454	6.89582	7.27514	7.88421	6.94305	7.23851	6.82851
AT1G09310	1415.26	1572.19	1684.81	1643.28	1564.99	1564.75	1629.19	1619.58	1503.92
AT1G09320	4.75095	5.13894	4.17641	4.03781	4.62543	4.40682	4.46971	5.00377	4.71605
AT1G09330	47.4477	43.3209	48.1678	39.9571	40.6541	43.3391	40.5586	43.8518	43.259
AT1G09340	1006.59	1064.38	1097.21	1443.56	1438.3	1466.71	1359.89	1409.52	1419.12
AT1G09350	1.13073	0.64174	0.376147	0.963554	0.887942	0.71018	1.52079	0.790972	1.42939
AT1G09390	10.5539	10.2237	9.52865	12.4122	11.6469	9.1292	11.9336	10.6953	11.869
AT1G09415	28.9647	23.6819	23.991	15.9489	18.4128	16.6627	18.213	18.4601	16.7009
AT1G09420	2.13158	1.55183	1.77439	1.68116	2.0863	1.6263	2.00306	1.29379	2.44503
AT1G09430	52.4658	52.4296	53.7233	53.161	50.8846	49.0437	53.6019	52.3135	51.0351
AT1G09440	6.52796	6.92374	6.99729	5.85828	6.70066	6.48878	6.97728	7.83257	6.52361
AT1G09450	1.54892	1.27886	1.19332	2.15975	1.89596	2.01121	2.13781	1.74905	1.35694
AT1G09460	1.56639	0.800217	0.602722	0.992545	0.841485	0.731547	1.42833	0.763847	0.649588
AT1G09470	3.55173	2.56994	2.41862	3.67149	4.30112	4.04321	3.97858	3.81445	4.55043
AT1G09480	1.0511	0.791754	0.636814	0.752903	1.83169	1.04048	0.89124	1.04296	1.33043
AT1G09490	43.8684	48.8805	47.643	49.099	49.8192	46.9983	46.7483	48.2793	50.4695
AT1G09500	0.529326	0.687793	0.756509	2.24071	2.61178	2.4605	1.97349	1.95744	2.09269
AT1G09520	12.1653	13.3219	12.6955	12.4791	11.3326	11.497	9.90067	12.4558	12.2755
AT1G09530	5.96179	5.92784	7.72407	6.5124	6.753	7.61298	7.5826	6.80296	7.51816
AT1G09560	44.0496	46.6946	47.2166	47.538	44.2463	44.5053	41.2044	43.9697	46.7988
AT1G09570	21.8726	22.1261	21.5991	20.9713	21.3483	19.6208	21.2163	21.5674	21.2982
AT1G09575	2.20169	2.67011	1.98239	1.57182	1.76491	2.25572	1.51544	1.5074	2.27897
AT1G09580	16.909	17.2239	16.7668	20.7948	19.3162	17.5559	18.513	19.0643	16.0345
AT1G09590	310.094	337.884	282.162	363.956	363.99	351.454	395.102	421.505	402.412
AT1G09620	49.8679	52.2111	51.6262	50.1359	52.4938	49.4881	52.0293	50.0523	52.4016
AT1G09630	29.9603	31.9964	30.6072	25.0212	27.8335	25.9798	28.2278	28.8667	28.6888
AT1G09640	140.397	133.785	138.495	136.416	140.788	144.415	143.196	144.935	131.025
AT1G09645	19.791	22.3515	21.5759	19.3815	19.3817	19.6077	20.689	17.8988	20.9022
AT1G09660	29.8803	31.8083	31.1269	32.0852	35.0478	33.6404	31.341	29.9554	31.3897
AT1G09680	1.44617	1.42138	1.37128	1.33636	1.52002	1.5513	1.53139	1.33991	1.5593
AT1G09690	608.992	630.245	555.347	662.027	675.654	661.917	672.398	725.524	717.381
AT1G09700	6.79165	7.80966	7.37658	7.55022	8.23978	7.1841	8.23938	8.99204	6.96652
AT1G09710	4.59228	4.14127	3.88747	4.46184	4.78389	5.17413	4.75484	4.29967	5.18006
AT1G09730	11.4907	10.9142	11.2891	9.64643	10.4945	9.41408	9.03998	8.9085	9.44972
AT1G09740	14.8631	16.2112	16.9637	13.7139	15.2384	16.2348	14.9796	16.3269	14.1442
AT1G09750	218.596	222.747	198.2	225.128	210.984	180.01	208.653	211.9	217.291
AT1G09760	36.1483	36.5571	32.3046	30.7251	35.0641	31.8334	32.2261	33.6713	33.4147
AT1G09770	38.4343	40.2131	39.3814	37.0293	36.6014	35.6635	36.6134	35.8845	38.1786
AT1G09780	112.311	105.383	105.334	91.947	97.0838	93.6152	94.4604	103.255	104.038
AT1G09794	9.6165	8.53856	9.0194	6.27122	7.88391	7.38936	8.13595	7.92518	8.03581
AT1G09795	138.027	137.595	135.433	137.358	145.362	149.661	136.653	144.626	146.732
AT1G09800	2.99015	3.83962	3.65762	3.96031	4.2299	4.32498	4.31805	4.50479	3.41372
AT1G09810	7.03034	7.47639	6.95376	7.41557	8.01815	9.07678	7.0487	7.64544	7.54949
AT1G09812	0.131078	0.113546	0	0.359915	0	0.149216	1.65406	0.498573	0.565326
AT1G09815	35.2314	37.7316	35.6159	32.3874	34.1999	30.0141	36.083	40.3685	36.8237
AT1G09820	3.19578	2.64439	2.40299	2.55392	2.80249	2.52488	3.09158	2.75164	2.41719
AT1G09830	31.2581	32.8463	32.4422	28.0909	29.8677	29.3249	29.4215	26.4809	28.8449
AT1G09840	29.5974	31.0072	29.4634	22.6277	24.8927	25.3914	23.4732	26.5866	23.445
AT1G09850	31.5883	36.6454	39.0378	38.4783	41.3281	43.6095	38.6886	39.6576	39.1349
AT1G09870	20.2429	16.9129	17.2688	18.9526	20.9766	20.2488	20.3022	19.4011	21.8265
AT1G09890	1.04179	1.75862	1.17395	1.83369	1.53298	1.76372	2.26765	1.76115	1.2961
AT1G09900	14.9048	15.5522	14.6753	12.2855	14.2971	13.0468	12.8562	12.9562	13.2097
AT1G09910	10.3089	9.14646	9.56536	7.35715	7.7152	8.14241	8.17928	7.1686	7.78564
AT1G09920	32.8049	36.543	35.1634	27.843	25.5865	28.575	29.7577	30.2976	28.1952
AT1G09932	4.12634	3.49674	3.65379	2.89412	4.04477	4.18675	3.60167	2.33152	2.75653
AT1G09940	14.0135	17.0032	16.8472	14.5942	14.5139	13.3303	13.9288	12.1999	14.4888
AT1G09950	0.642114	2.61001	1.21773	0.474688	0.49493	0.449827	0.339977	0.37575	0.479316
AT1G09960	4.95963	4.18498	4.18686	5.0451	5.22011	4.85609	4.51038	5.47369	5.12595
AT1G09970	27.4934	29.831	27.463	17.3948	21.1641	20.5159	17.3272	19.1504	19.7852
AT1G09980	12.2362	12.2966	12.152	10.8687	9.27388	9.83464	10.0764	10.0984	11.8429
AT1G09995	3.71344	4.18787	3.2294	2.6934	2.48913	3.27018	3.29545	3.02036	2.71966
AT1G10000	1.50179	1.06001	1.4309	0.992726	0.810675	1.0131	1.14854	1.19887	1.85916
AT1G10020	15.634	12.4978	16.3453	13.9921	12.5811	16.7453	13.6352	10.5132	13.7569
AT1G10030	20.0723	16.7963	14.3436	18.5591	19.9014	17.254	22.7132	21.5541	18.7716
AT1G10040	1.92216	2.10736	1.35211	1.36071	1.25849	1.09407	1.37816	1.44701	0.939114
AT1G10050	5.77943	5.84991	5.20173	4.59259	4.24889	4.18349	4.45003	3.90276	4.53819
AT1G10060	9.82817	10.1571	9.03457	10.0345	8.92438	10.0198	11.2746	11.8695	10.5299
AT1G10090	22.679	24.659	25.7109	20.4144	20.9447	20.9951	20.0375	20.864	21.8781
AT1G10095	2.65921	2.50766	3.13905	1.80232	2.29969	2.26081	1.85352	2.00587	2.468
AT1G10120	8.85937	8.93288	8.5518	7.29132	7.85327	7.34709	7.62243	8.69624	7.24135
AT1G10130	18.0564	19.04	18.8855	16.0392	14.7341	14.1295	15.8784	15.7369	15.0656
AT1G10140	3.73492	4.35306	5.60483	4.94124	5.38171	3.71062	4.67412	4.39105	3.73422
AT1G10150	9.6016	10.3293	10.3223	8.63253	8.48832	9.09242	9.00022	9.69587	9.28385
AT1G10160	2.57017	2.10923	1.92122	1.62502	1.69431	1.6554	1.73285	1.41495	1.77456
AT1G10170	16.8439	17.7371	18.5572	13.0459	14.7625	12.7585	14.1413	13.8798	14.4282
AT1G10180	10.4414	10.1513	9.17101	10.3825	10.01	9.3013	9.1871	10.2566	11.1708
AT1G10200	149.805	149.055	160.963	124.11	125.497	123.726	127.111	121.427	127.994
AT1G10210	8.6463	7.81317	7.23432	5.80719	5.63794	5.13381	5.81571	6.23048	5.76799
AT1G10230	13.8872	15.6499	13.1628	12.9754	11.2446	12.5886	14.3822	13.0425	13.4485
AT1G10240	4.92903	4.53784	4.73848	5.21947	4.87253	4.95689	5.93338	4.4839	5.14779
AT1G10270	6.38974	7.08082	5.84727	6.64938	6.51718	6.90637	7.64206	7.17494	7.10948
AT1G10280	3.55651	4.33169	3.92686	3.2307	3.60509	3.95733	4.23332	3.28869	3.4599
AT1G10290	43.1272	42.905	43.6935	39.3115	39.2017	41.6845	41.0907	41.8326	41.7168
AT1G10310	41.6063	44.7714	43.6924	44.4451	45.5931	39.8009	43.5315	47.541	48.8069
AT1G10320	7.76298	8.34788	7.34074	7.62588	6.40091	5.33279	7.19092	7.60817	8.51457
AT1G10330	1.08391	1.15802	1.16184	0.297622	0.789889	0.8226	1.49212	0.778754	0.97392
AT1G10340	4.73965	5.21538	3.37779	1.68833	1.56362	1.45825	1.26378	1.39676	1.9613
AT1G10350	14.1597	14.719	11.7248	10.3032	11.9633	11.8878	11.1269	11.8937	12.9391
AT1G10360	79.6979	73.2534	77.6345	80.7005	73.9234	77.1015	73.7835	76.938	73.0879
AT1G10370	4.58758	6.02951	5.9348	9.12171	8.83821	8.76402	6.65406	9.15934	10.3478
AT1G10380	7.1232	7.4545	7.81186	5.76594	5.77606	5.81215	5.66812	5.95131	6.57054
AT1G10390	29.743	29.2445	28.4398	27.3889	29.2352	27.4357	27.771	28.2063	30.3895
AT1G10410	13.2729	13.1276	13.028	12.1483	12.5307	13.5176	12.4261	12.4118	12.3647
AT1G10430	27.2129	27.4313	25.6092	23.6291	23.7575	26.8109	23.8573	25.2191	25.5163
AT1G10450	7.92925	7.48024	8.18855	7.51126	7.30333	7.57708	7.23071	7.40017	8.25051
AT1G10460	2.58967	2.02337	2.72143	2.37025	2.22023	1.90754	1.74753	2.12455	1.8615
AT1G10470	186.357	180.594	167.685	116.236	124.89	123.102	128.937	137.359	127.236
AT1G10490	9.55669	9.28472	9.70612	10.2753	10.2926	9.88738	10.9632	10.4264	10.3043
AT1G10500	96.1899	100.218	93.8081	97.2382	99.2284	99.5583	103.21	96.8531	100.49
AT1G10510	43.8848	46.4971	46.61	46.9689	47.8634	45.3377	44.9573	46.2476	45.0537
AT1G10522	43.325	44.6598	40.947	39.7252	40.9275	47.1989	43.5258	44.168	43.7563
AT1G10560	0.977973	2.00742	1.4357	1.48861	1.33629	1.25852	0.951181	1.13213	1.0774
AT1G10570	13.5988	13.0738	13.0318	11.7991	12.4352	12.2592	11.7828	11.8267	12.1482
AT1G10580	24.1522	24.6103	24.1313	22.3074	23.5835	22.5916	22.0925	23.5794	24.1419
AT1G10585	0.266634	1.09711	0.785959	0.823642	2.00378	1.82118	0.688219	1.77481	0.71873
AT1G10590	136.143	125.354	121.446	115.934	120.474	124.138	126.77	126.167	122.229
AT1G10600	17.9648	15.0904	16.1796	13.7928	12.5326	12.7887	13.6824	14.9338	14.4609
AT1G10610	4.12482	3.66778	5.12411	3.75033	3.70763	3.17186	2.60097	3.5327	2.65082
AT1G10630	88.4683	83.5873	82.5256	70.5116	71.5943	70.9236	74.8192	73.4422	72.3677
AT1G10640	9.16651	7.86698	8.006	14.0219	13.5301	11.3045	13.8585	15.8189	15.6795
AT1G10650	9.48419	10.906	10.8462	8.34439	10.1604	9.46602	7.62367	9.69608	10.5862
AT1G10657	10.5338	8.41124	10.2188	7.51375	7.34404	7.36905	6.88592	7.01357	6.21826
AT1G10660	20.654	21.7045	21.2151	15.7628	20.3564	17.8706	14.7954	17.562	15.7315
AT1G10670	174.161	178.038	172.332	146.518	139.162	139.409	145.246	145.42	141.243
AT1G10682	62.2224	59.9297	48.835	45.0294	41.6933	42.4995	53.3534	52.8166	50.488
AT1G10690	2.53239	1.64527	2.2055	1.73837	1.08132	2.16212	1.81569	1.9064	2.30386
AT1G10700	20.1839	20.4659	18.8411	19.1313	19.2383	18.8684	17.1358	19.3626	17.8354
AT1G10720	13.8518	14.0942	13.4673	10.2633	11.4734	10.4051	11.7827	10.633	11.5825
AT1G10730	5.794	5.08734	6.54855	5.24897	4.95476	5.5189	4.92852	5.69698	4.9298
AT1G10740	15.245	16.9957	15.219	16.5449	14.4493	15.0935	14.5328	14.3265	15.8877
AT1G10750	2.09064	1.96194	1.21385	1.51486	1.95731	1.81801	2.13185	1.28853	1.18971
AT1G10760	268.701	275.35	263.278	268.582	253.167	253.256	256.596	255.515	270.197
AT1G10780	4.79664	4.81273	2.77419	4.50077	4.2122	4.08547	4.35456	4.72525	4.87421
AT1G10820	14.1249	11.8167	11.822	11.1129	10.4872	11.05	11.0984	11.98	10.5357
AT1G10830	32.5382	36.585	35.8753	36.8983	36.8467	39.4248	34.0792	34.4198	32.7419
AT1G10840	67.4203	65.9283	65.2197	78.4367	77.9555	73.5308	75.8968	83.3213	78.8656
AT1G10850	8.96924	9.16333	9.39603	7.43914	7.56384	7.6841	8.486	7.80795	7.45755
AT1G10865	25.6464	24.0131	19.3038	18.2523	18.1227	17.8177	17.4146	19.9642	19.6212
AT1G10870	11.0467	10.6642	9.52381	10.3371	9.57879	10.0311	11.2014	9.75539	8.53318
AT1G10890	23.0173	22.5318	22.2006	19.2714	18.8298	19.3409	21.1146	19.0281	17.752
AT1G10900	13.5835	14.1766	12.956	12.7223	11.7793	13.0388	13.7558	13.1843	13.6531
AT1G10910	24.1601	25.8928	24.3246	26.5923	26.6852	28.9646	26.3222	26.2437	26.1737
AT1G10920	6.59255	7.2697	6.13069	4.69672	5.04771	5.61847	5.11001	5.21847	5.9748
AT1G10930	11.6973	10.8846	10.9137	10.226	9.69953	10.2192	8.85671	9.24664	9.58146
AT1G10940	49.2825	47.6226	50.4273	42.9682	42.519	41.3995	42.4667	43.5237	41.8995
AT1G10950	69.1198	71.0907	69.9234	61.1126	65.9886	61.8106	65.321	66.7797	65.0009
AT1G10960	682.566	729.685	721.746	771.936	813.948	825.228	725.897	716.916	671.565
AT1G10970	9.86997	12.1289	8.85732	6.79779	7.4973	8.36149	9.89314	8.48122	8.76822
AT1G10990	3.6791	3.47676	3.70461	2.6786	2.94516	1.96719	2.62187	1.55489	1.92335
AT1G11000	4.01493	4.14677	5.26913	3.74542	3.54007	3.86735	3.95628	3.42627	3.774
AT1G11020	10.9187	9.33426	8.63386	7.86377	9.29387	7.98752	7.88497	8.0792	8.22167
AT1G11050	5.04603	9.41621	6.55253	4.15054	7.04669	6.37692	4.66664	5.94683	5.46474
AT1G11060	6.65353	6.03269	5.58986	5.61098	6.31402	5.65741	5.90742	5.65847	6.08117
AT1G11070	0.571342	0.265139	0.240593	1.42873	1.59852	0.905919	1.19382	0.802009	0.968059
AT1G11080	1.0909	0.288749	0.194889	1.4145	1.84944	2.17326	3.61532	2.84312	2.80991
AT1G11090	14.9757	15.2973	16.1916	13.1324	15.8102	15.5206	12.1152	14.2132	14.5605
AT1G11112	1.44541	1.25209	1.10666	1.13395	1.50475	1.0186	2.13189	0.785405	1.70691
AT1G11120	1.08284	0.938014	2.23211	1.48664	1.28989	1.51715	1.33776	1.37292	1.97586
AT1G11130	11.47	11.5508	10.9624	11.1157	11.7745	13.2593	12.4451	12.1113	12.1184
AT1G11150	3.32574	3.69222	3.58533	2.80778	2.95985	3.30726	2.96007	3.19883	2.88521
AT1G11160	0.99804	0.910662	0.656141	1.24233	1.22431	0.999809	1.35864	1.31601	1.607
AT1G11170	0.92074	0.722818	1.51125	1.46161	1.59882	1.83426	2.67363	1.93349	1.70632
AT1G11175	9.59872	10.2973	7.97214	5.49817	5.26939	6.51277	7.43817	6.44771	5.55178
AT1G11180	18.2863	19.3818	21.1088	19.0705	18.099	14.862	16.3888	16.6642	19.0533
AT1G11190	2.7872	3.24221	2.64615	2.56927	2.61147	3.71681	3.33444	3.43287	2.61885
AT1G11200	16.4984	14.5204	15.6567	14.9797	16.2311	14.7747	14.5356	15.1168	16.0813
AT1G11210	14.9296	19.1636	13.5375	13.7794	14.7044	13.9963	15.6396	19.4591	18.9382
AT1G11220	2.41336	2.93485	2.33814	1.59294	2.95937	2.16615	3.14124	3.05986	3.20265
AT1G11240	37.7381	33.9071	30.9813	29.6407	29.4732	29.4394	34.0968	34.7914	35.1387
AT1G11260	42.0728	38.8676	34.1943	34.6938	32.2853	29.3734	34.5185	34.3018	34.1666
AT1G11270	1.34179	1.35605	2.477	1.43278	1.32412	1.90933	0.81239	1.5122	1.12525
AT1G11280	9.99881	10.3059	9.5895	9.6763	10.4436	9.92752	11.1038	10.5565	12.159
AT1G11290	4.86395	5.00906	4.45286	3.98373	4.46872	3.84977	4.35847	3.52017	3.35375
AT1G11300	3.71707	3.36627	3.39838	2.56524	2.77939	2.90769	2.70213	2.70923	2.90408
AT1G11310	120.379	125.45	124.061	108.363	108.857	107.244	102.592	106.715	117.08
AT1G11320	4.13087	3.17759	4.39244	3.99259	4.45528	3.16007	3.90479	4.23186	5.02413
AT1G11330	30.419	30.4319	31.1683	17.6116	16.6194	16.0516	15.2682	17.5942	21.0994
AT1G11340	1.04978	0.974331	1.08507	1.38978	1.33195	1.17371	1.63439	1.44984	1.41488
AT1G11350	28.2974	29.0708	29.0536	23.1279	22.0008	22.6461	22.3868	22.4866	24.7353
AT1G11360	19.4493	24.5156	20.252	17.4926	17.4638	17.7125	18.8512	18.9727	16.905
AT1G11380	8.56907	7.18479	8.05542	6.8574	5.80215	6.52061	6.8864	6.97191	5.87962
AT1G11390	10.6036	8.9922	9.77951	10.466	9.41899	8.56273	9.72205	9.04844	9.92473
AT1G11400	8.35733	7.28163	6.51031	6.13717	7.2588	7.30128	7.24622	6.53016	7.02028
AT1G11410	14.2209	14.1676	16.3163	14.7273	14.2101	14.8129	16.3789	14.1514	15.1502
AT1G11420	1.73282	1.88843	1.40803	1.95693	2.64776	2.51348	1.8596	1.9844	2.1396
AT1G11430	217.865	216.023	220.235	263.52	276.621	275.281	267.76	267.589	258.669
AT1G11440	12.5358	13.8268	14.6472	9.40696	12.7667	13.8716	10.0933	12.8829	12.1312
AT1G11450	1.2743	1.3586	1.05071	1.21119	1.56261	1.67381	1.1245	1.61567	1.00407
AT1G11475	50.2757	49.8847	51.9553	47.5856	47.2774	53.3282	53.2225	53.9018	46.7149
AT1G11480	24.8612	24.0053	24.8703	23.0969	25.1369	23.9391	24.1241	25.5071	26.8816
AT1G11530	50.0629	54.3705	53.4842	50.0385	43.864	40.829	48.859	43.579	44.4008
AT1G11545	36.0736	41.4191	39.5317	37.2212	36.779	35.5049	39.0179	39.1463	34.2571
AT1G11580	31.9072	25.0162	26.1726	23.6847	27.9074	27.2726	23.2337	26.2269	26.0065
AT1G11592	6.24042	6.14292	5.57423	4.93281	5.72761	4.8436	4.9895	5.51451	4.38378
AT1G11600	7.53315	6.15342	5.31153	6.6065	6.15765	5.73878	5.81599	7.15428	6.02235
AT1G11630	7.30927	6.76934	6.02953	5.13309	6.04454	6.25012	4.90736	4.86854	5.5567
AT1G11650	204.423	205.111	201.917	196.011	195.08	192.354	193.729	203.613	199.183
AT1G11660	23.1053	21.7781	23.3121	20.8904	23.3779	23.0368	20.4353	22.0694	22.5302
AT1G11670	5.0882	5.61585	6.11847	5.99275	6.49366	5.61588	6.48891	5.50157	7.18503
AT1G11680	47.792	52.8411	46.9541	48.051	44.9221	45.3588	44.0575	44.7965	50.3663
AT1G11700	36.3823	38.08	36.9521	33.7497	31.3501	33.9104	39.7462	37.6215	38.2306
AT1G11710	1.61038	2.1091	1.56177	1.44762	1.44947	1.24397	1.67145	1.72579	1.50898
AT1G11720	20.8335	19.9749	23.2394	20.1657	21.6459	21.3791	17.5912	20.3889	19.7696
AT1G11730	2.50341	1.97836	1.36524	1.62803	0.800147	1.24992	1.71303	1.1137	1.32595
AT1G11750	117.681	115.964	113.097	129.502	130.924	125.635	128.65	128.632	124.965
AT1G11755	10.9381	12.5785	11.9288	10.3079	10.9706	10.7163	10.6242	11.7904	11.013
AT1G11760	6.22859	5.188	5.71345	7.48236	7.4741	7.56773	5.97729	7.13778	7.23244
AT1G11780	8.03432	9.43164	7.18653	9.2427	8.88333	9.49301	7.7548	9.09766	8.90181
AT1G11790	26.647	30.6802	27.1215	26.9764	26.8622	26.2642	23.5225	23.8666	28.5338
AT1G11800	6.55635	6.69267	7.1267	7.31088	6.36488	7.25335	6.88567	6.04913	6.2727
AT1G11820	35.1187	33.4592	31.3132	28.1977	31.4621	33.0452	33.5122	31.3557	29.963
AT1G11840	271.854	269.166	253.982	266.593	286.087	304.129	264.201	279.437	258.669
AT1G11850	40.8822	40.8826	31.3356	35.9051	31.011	35.5034	48.5371	52.9773	44.3235
AT1G11860	1560.3	1648.8	1690.35	1648.94	1700.07	1727.74	1587.83	1667.11	1682.77
AT1G11870	36.6251	37.4882	38.2791	37.5848	36.1191	34.8689	33.3045	37.7861	34.9656
AT1G11880	3.3628	4.36955	4.94865	4.30381	4.75065	4.8014	3.56349	4.11911	4.45552
AT1G11890	39.4131	40.488	38.0718	33.9305	36.5782	35.6297	38.3519	36.7436	39.3466
AT1G11900	2.66317	3.22244	2.80933	2.84378	2.1564	3.41667	3.34608	4.07334	2.78035
AT1G11905	9.45052	9.59107	8.4913	7.50497	7.46932	9.49258	8.02475	6.81338	7.09291
AT1G11910	281.78	277.439	273.803	254.605	261.77	249.483	249.786	248.612	261.038
AT1G11930	79.4509	73.6891	75.8376	74.4465	72.2899	74.9866	75.9357	71.6113	73.655
AT1G11940	5.66303	5.29211	7.06348	5.18321	4.43952	4.88384	4.29162	4.96077	4.51477
AT1G11950	2.52348	2.78078	2.92571	2.09756	2.50198	2.38412	3.13118	2.41593	2.5543
AT1G11960	11.6138	14.3721	12.9394	13.0909	13.2372	14.2847	11.3104	13.4193	13.2831
AT1G12000	46.5161	51.98	46.134	43.2919	47.6358	44.8149	46.7901	47.9265	45.1659
AT1G12010	5.29633	3.73833	3.36421	2.80082	2.07277	2.0544	2.88038	2.88501	2.87647
AT1G12020	14.5927	14.3465	16.2005	11.5278	12.9764	15.0958	12.1567	15.4182	17.7947
AT1G12050	29.1643	32.0058	31.5532	32.7636	29.4079	29.6834	30.5729	29.3741	30.4335
AT1G12060	5.40149	8.8834	9.06235	6.7709	8.27189	6.23805	6.19645	5.65742	7.00573
AT1G12080	53.5492	53.7212	65.2334	47.3894	41.1987	44.5661	48.8952	50.0031	51.9645
AT1G12090	868.015	803.26	857.49	1114.22	1110.42	1124.91	1103.54	1093.37	1048.61
AT1G12110	60.0127	64.4323	70.386	79.7836	89.3883	90.1073	77.0455	82.9242	83.5538
AT1G12120	26.3884	29.2874	27.3956	21.374	21.6034	23.9847	22.3543	22.601	20.6471
AT1G12140	40.5154	45.519	43.631	35.9901	37.3371	35.1699	36.201	35.0651	38.8423
AT1G12160	1.7127	1.86128	1.00136	0.769542	1.47504	1.02802	1.00024	1.46083	1.07443
AT1G12200	9.09173	9.15357	8.51915	7.72899	7.73341	6.68283	7.66694	7.71028	9.25114
AT1G12210	1.75579	2.24837	2.22979	2.20092	1.77324	1.69459	1.86094	1.93577	1.81083
AT1G12220	8.42811	8.79456	9.05292	6.40151	6.41117	7.23083	7.97299	7.02723	6.86774
AT1G12230	54.915	59.782	55.5438	61.4645	62.6501	62.4132	61.3392	62.4089	55.4585
AT1G12240	116.77	128.968	136.801	121.447	141.776	134.094	107.248	110.338	101.956
AT1G12244	10.9401	11.4885	14.3264	13.4611	13.0211	13.9814	12.7278	13.8053	13.0757
AT1G12250	71.3364	71.2861	73.7232	84.1554	84.503	77.8012	81.4477	76.2489	78.1659
AT1G12260	1.51829	1.1743	0.95903	0.893343	1.13607	1.23456	1.08859	1.16876	1.34473
AT1G12270	28.9162	28.4306	26.9499	30.0872	32.6945	29.3918	30.7236	30.7555	30.6451
AT1G12280	11.619	11.718	12.3531	10.2196	9.79241	10.56	10.8583	9.46175	10.7761
AT1G12290	1.63296	1.56665	1.65626	1.1089	1.29556	1.41918	0.966858	1.20217	0.851952
AT1G12300	1.95678	1.73816	1.77751	2.23114	1.8429	1.88776	1.48383	1.32458	1.28737
AT1G12310	141.092	148.921	148.066	125.233	130.285	124.233	129.368	137.284	141.398
AT1G12320	8.80636	5.79976	5.62491	4.47176	6.42853	4.53183	7.33464	4.97091	5.85324
AT1G12330	18.9115	19.7541	17.5771	16.9585	16.501	17.2716	17.2996	16.6716	17.2844
AT1G12350	14.4368	13.2617	11.5635	12.5783	10.2967	13.7255	10.9652	11.0127	12.7009
AT1G12360	22.2191	22.7015	23.1786	21.2716	20.6194	18.8348	19.299	19.3426	21.1979
AT1G12370	2.52753	2.26586	2.20521	2.50168	2.75752	2.47581	2.09035	2.68294	2.50344
AT1G12380	5.76002	6.48957	6.6855	5.19112	5.95512	6.01401	5.16863	5.53327	5.50573
AT1G12390	11.5917	11.0086	11.0002	10.6582	11.6248	11.0166	11.5288	11.6632	11.9825
AT1G12400	18.3854	14.6957	13.0784	16.6364	13.2459	15.0312	14.5722	15.7876	11.1733
AT1G12410	218.281	215.273	218.756	206.801	219.779	215.305	210.821	218.758	217.413
AT1G12420	6.63438	6.88225	5.97003	5.80988	6.56568	6.37139	5.82554	6.1962	6.77068
AT1G12430	12.4615	12.7847	12.0419	11.6865	11.0648	12.735	10.9743	12.3884	12.3675
AT1G12440	76.0644	68.8838	69.8615	60.3721	55.1736	53.5749	58.6131	59.2715	50.6313
AT1G12450	5.80301	5.77919	5.62783	6.17849	5.60975	5.84206	4.75505	5.856	6.21441
AT1G12460	7.434	7.65551	8.87774	7.00882	7.79742	7.54971	7.53728	7.13752	7.99892
AT1G12470	16.8986	18.2505	16.8365	16.5931	16.4785	15.1683	16.6882	15.8604	15.7697
AT1G12480	3.23617	3.31728	3.15086	3.1471	3.14444	4.91198	3.95995	3.96632	4.09997
AT1G12500	26.968	31.8968	33.3541	27.6794	27.7841	30.0356	28.5944	30.5346	30.4057
AT1G12520	74.0352	82.8843	70.452	45.9888	47.4035	42.1151	41.0861	50.2329	41.9174
AT1G12530	13.2692	14.9667	12.0008	14.0426	12.2761	10.857	13.5572	15.4218	15.1269
AT1G12550	6.2062	8.58686	8.86986	7.63298	7.61635	8.92937	7.46568	7.32229	8.59697
AT1G12570	5.50565	5.09445	5.04308	3.29836	2.98634	4.13086	3.38764	3.45853	3.66974
AT1G12580	15.2798	17.3363	17.2056	13.3495	15.1841	15.403	14.6662	16.1116	16.2255
AT1G12610	0	2.61854	0.354394	0	0	0.0537677	0	0	0
AT1G12620	3.37197	3.26783	3.04965	2.74871	2.76445	2.75897	2.90118	2.72548	2.63592
AT1G12640	19.7256	18.9723	18.7204	19.7097	19.8993	18.6912	16.7608	18.8469	19.928
AT1G12650	11.9755	9.78931	11.9777	10.4205	12.4068	12.3845	12.2867	11.3876	11.5483
AT1G12680	12.649	11.2072	10.7173	8.17852	8.5102	8.00624	8.91105	9.3496	9.33754
AT1G12700	1.88181	1.82502	2.12673	1.90958	1.88188	1.88608	1.75986	1.45229	1.67615
AT1G12710	12.1442	15.1073	14.8099	12.081	10.9537	12.6009	11.2823	12.8228	13.5665
AT1G12730	6.78327	7.48553	8.40902	7.00484	7.71037	7.35261	8.15375	6.80552	6.86871
AT1G12750	20.3433	17.7846	21.4043	12.8589	13.9922	17.0169	13.839	14.2502	17.2892
AT1G12760	35.3018	35.2363	38.71	32.3235	30.9842	33.9404	33.721	33.8617	34.6826
AT1G12770	45.7254	43.2202	44.2824	37.5314	38.146	38.6279	37.1545	38.7947	37.803
AT1G12775	2.95741	3.38686	3.46554	2.95916	2.35152	2.42513	2.1276	2.57391	2.40508
AT1G12780	28.7291	30.5973	29.8277	26.8666	26.0436	24.8444	28.6187	26.395	27.2728
AT1G12790	2.51038	3.59937	3.10842	2.73345	2.95703	1.97087	3.22741	2.52434	2.05341
AT1G12800	158.178	148.053	148.354	141.059	144.883	148.309	135.718	134.382	140.002
AT1G12810	28.1419	26.4482	29.6528	25.5114	22.9682	24.2821	25.7035	28.4081	24.8674
AT1G12820	23.0308	24.4255	25.5892	21.4023	22.9488	21.9691	21.6167	21.4386	21.9125
AT1G12830	11.8418	14.4566	11.9847	11.4938	13.4963	12.6027	14.2797	17.1788	15.6781
AT1G12840	165.178	165.454	168.848	149.984	156.663	150.737	142.457	140.796	148.202
AT1G12845	22.2918	19.2343	21.0723	19.7605	19.9064	20.6808	22.3508	22.811	22.6162
AT1G12850	35.6836	37.3566	35.683	36.5096	40.6976	36.4967	37.7436	36.2187	41.4052
AT1G12860	22.2316	21.7043	19.8675	20.0895	20.3682	19.2586	18.9068	20.1475	20.6215
AT1G12880	10.1758	9.29718	7.97704	5.97739	6.31793	7.31917	6.2142	5.84107	5.94989
AT1G12900	1565.17	1575.45	1665.13	1737.33	1761.89	1757.67	1650.06	1670.71	1637.43
AT1G12910	17.309	17.0414	13.8371	17.673	15.2372	16.3926	17.145	15.2145	16.9379
AT1G12920	60.4681	59.2266	56.1472	60.1391	60.83	57.886	57.0682	61.908	61.3671
AT1G12930	8.83662	9.78542	8.43035	7.73354	9.51554	8.15814	8.39536	8.60497	9.0695
AT1G12970	5.6329	4.98674	4.9431	4.20666	5.55404	4.86212	4.43813	4.08106	4.93893
AT1G12990	19.1442	21.874	22.2039	16.5639	16.7577	19.6367	16.6142	17.5091	18.2766
AT1G13000	12.0613	11.419	10.6975	8.82909	10.0876	8.56629	10.561	9.50698	10.3291
AT1G13020	29.9236	30.8416	29.5506	28.4343	27.8681	29.4647	27.7058	31.148	30.9948
AT1G13030	5.65944	5.76293	5.67016	6.53305	6.27055	5.70628	6.06837	7.02906	6.15198
AT1G13040	2.87257	3.73255	3.39401	3.04747	2.6167	2.89847	2.62129	3.39376	2.56934
AT1G13050	2.86994	3.26097	1.91768	3.12142	2.07106	2.29119	3.16404	2.03202	3.29538
AT1G13060	89.129	86.8204	83.3028	74.2683	78.4461	78.9503	76.2416	77.5308	79.9064
AT1G13080	10.8331	11.5457	11.8729	9.73422	10.1176	10.1498	10.2631	10.147	8.56357
AT1G13090	57.8031	59.7573	64.6842	58.1204	54.5238	56.5958	51.3403	50.9168	54.1669
AT1G13100	8.01302	7.19943	10.5767	7.3644	7.72152	8.93337	9.53419	7.34679	9.21109
AT1G13110	79.7139	82.2122	93.4623	75.9167	79.9038	76.896	81.2295	79.8875	77.9793
AT1G13120	10.7432	11.5152	10.0369	10.0434	9.95758	9.89804	10.6938	9.51356	9.87085
AT1G13160	13.4367	13.4112	13.5218	16.8205	16.4533	17.3414	16.9711	15.8245	16.4251
AT1G13170	17.2889	16.2175	15.164	12.315	13.2427	12.3795	12.3258	12.2811	12.568
AT1G13180	6.96669	7.57231	6.78611	6.65523	5.16377	6.33252	6.38145	6.14612	6.79764
AT1G13190	19.0197	17.5447	17.0434	18.2818	19.1069	18.71	19.0682	19.9825	18.7254
AT1G13195	6.92109	5.7082	5.46406	5.29154	4.90776	5.89732	5.27728	6.30548	5.76446
AT1G13210	25.2574	26.6248	28.8524	16.8755	18.8926	17.7856	16.5488	16.5022	17.4245
AT1G13220	6.83406	6.87209	7.3103	6.42268	6.45635	6.27191	6.88614	6.25294	5.83417
AT1G13245	16.3833	20.9466	24.135	18.6438	19.7124	17.6531	17.9905	18.9949	13.8864
AT1G13250	19.3615	21.773	21.3572	17.1572	18.0537	19.0351	15.5881	18.969	18.333
AT1G13260	18.4228	29.2112	28.3091	11.0987	19.3929	21.9253	12.3406	18.0085	18.3707
AT1G13270	93.8044	95.6156	98.3952	91.2315	96.1826	92.1393	89.2614	86.7016	85.1048
AT1G13280	42.0171	39.8904	42.6175	36.3719	38.1642	34.9325	35.665	32.0046	35.1302
AT1G13320	38.082	37.489	36.2494	33.5433	34.2211	35.9033	33.0321	34.6436	34.9046
AT1G13330	2.48662	2.4556	1.81247	2.25317	2.35573	2.32118	1.08398	2.45914	2.78839
AT1G13340	1.54342	1.30728	0.80881	1.03594	1.87458	1.40559	0.747574	0.826236	0.961513
AT1G13350	15.2081	16.5369	17.3096	12.2803	12.5228	12.3466	12.6945	11.3409	13.3987
AT1G13360	62.4208	58.1052	60.003	51.1363	49.6112	48.1324	53.5969	47.4991	44.0715
AT1G13380	38.9453	38.2724	36.3429	32.5303	33.8663	35.542	36.943	39.5854	39.3806
AT1G13390	20.1383	18.9646	17.4161	15.4996	14.8006	15.8043	15.0514	13.4435	13.242
AT1G13410	1.8736	1.8168	1.79848	1.958	1.32461	1.46435	1.73231	1.31185	1.80911
AT1G13440	806.944	823.026	825.209	917.078	935.344	944.852	900.633	911.686	931.911
AT1G13448	1.11394	0.890723	0.826633	0.588206	0.702494	1.36563	1.47448	1.95555	0.646735
AT1G13450	14.0391	13.2745	13.2922	10.7178	11.9984	10.1303	12.0882	10.5496	11.2577
AT1G13460	13.9432	14.9451	16.9228	11.9176	14.9992	14.0197	11.8564	13.0008	14.4489
AT1G13470	25.7224	17.0311	17.6117	4.7086	4.25031	4.85761	5.81012	5.41022	8.68589
AT1G13560	52.1581	51.5386	48.0424	45.2725	49.0376	47.6946	43.7319	44.6274	48.6217
AT1G13570	6.47445	7.84101	6.97363	4.40126	5.29651	5.86768	5.66063	6.21641	4.71044
AT1G13580	5.3321	4.52531	4.24798	5.39144	5.05405	5.0036	4.13301	3.88271	4.27307
AT1G13600	0.81698	0.257349	0.875718	1.12164	1.28545	1.35277	1.10762	2.07167	0.880891
AT1G13640	33.1998	34.0381	31.1521	27.0852	28.7759	25.9152	29.3185	27.1062	29.3144
AT1G13650	6.33026	7.13971	6.922	6.64938	6.9661	6.19058	6.38463	8.29535	6.73385
AT1G13690	26.5487	25.8213	23.7569	20.5839	23.4821	21.0478	24.8135	23.292	20.7663
AT1G13700	1.94337	1.03597	1.65579	2.05236	1.45253	1.02106	2.22939	1.70582	0.91338
AT1G13710	1.25012	0.385037	0.119111	3.16562	2.83426	2.59322	2.67699	2.81778	2.03685
AT1G13730	18.5112	20.0504	17.2967	19.5222	20.2765	20.4214	20.0868	19.8425	19.7742
AT1G13740	6.95066	7.76103	7.1428	7.00375	8.42266	8.74727	9.47324	8.36794	7.66628
AT1G13750	17.3476	15.365	16.2966	11.1724	10.853	8.68139	10.4814	10.0397	12.3472
AT1G13770	8.60008	8.43926	9.39844	6.91823	7.528	7.91624	7.47642	7.15568	9.05552
AT1G13780	3.4254	3.93836	3.33788	2.52239	2.80825	3.15497	3.07218	3.59285	3.2233
AT1G13790	2.71865	3.81552	3.14001	2.74871	3.34037	3.43072	3.57812	3.12628	3.18128
AT1G13810	7.3808	7.39148	8.14011	6.73592	7.03426	6.65372	7.09668	6.65337	6.71616
AT1G13820	61.9296	59.3529	60.5895	81.666	78.7988	77.9982	72.4015	78.4194	82.5534
AT1G13860	10.6702	11.7503	11.6442	11.5764	10.3701	9.88434	9.45162	8.78258	10.9848
AT1G13870	11.9306	11.177	12.8357	12.315	13.7659	13.6318	13.7371	13.1657	15.7225
AT1G13880	12.9123	11.443	10.9067	14.0512	10.8678	11.3461	12.014	12.1087	11.8694
AT1G13900	16.7144	15.6214	17.4294	14.5462	14.4771	14.2028	13.1963	13.8446	13.2192
AT1G13910	5.06892	5.24293	5.27117	3.73925	4.37619	3.61723	4.3829	4.26854	4.03791
AT1G13920	3.71412	2.41302	2.25249	2.34829	2.09229	2.55909	2.29856	2.35453	2.89811
AT1G13930	1816.68	1700.39	1698.08	1970.28	1693.09	1913.32	1950.65	2011.66	2013.65
AT1G13940	4.94641	5.5221	5.72105	4.52043	5.1221	4.58686	4.31185	5.35648	3.90681
AT1G13950	15.5443	20.4984	22.7613	15.9104	15.6135	17.9322	19.5037	16.2769	16.8351
AT1G13960	9.78062	9.27392	8.9254	6.60507	7.75359	7.58318	8.00567	8.81453	7.75254
AT1G13980	11.0477	10.3789	11.3022	9.47786	9.18435	8.77843	9.17122	8.88584	9.02727
AT1G13990	12.0933	13.3946	12.6164	13.7513	10.974	12.2954	12.6023	14.2209	11.4965
AT1G14000	44.7972	41.3618	43.6198	35.5742	37.0948	38.359	39.7516	39.6229	39.8473
AT1G14010	39.362	43.0779	40.112	36.2299	35.9063	34.9635	39.304	36.5511	37.42
AT1G14020	13.1829	14.269	12.6708	9.98436	10.5807	11.5552	10.819	10.9148	13.2444
AT1G14030	49.4537	46.1997	49.0414	49.2343	48.2856	43.5206	46.6425	50.7994	47.5112
AT1G14040	2.07727	2.84312	2.58288	1.76818	2.45991	2.50661	2.26385	2.13333	1.81422
AT1G14060	13.13	14.1798	12.896	17.6293	17.2294	18.3709	19.2428	18.4807	15.7163
AT1G14070	2.78501	2.671	3.73156	2.6856	2.44633	2.30231	2.51028	2.1859	3.25312
AT1G14130	5.21764	5.24169	4.07806	3.97963	5.51201	4.00101	4.69699	4.73181	3.6724
AT1G14140	15.3105	14.4823	13.2988	14.7381	12.7444	13.0718	13.2233	14.0569	13.3773
AT1G14150	298.267	317.065	330.45	293.003	291.994	307.636	300.046	304.879	320.693
AT1G14170	15.5851	15.3751	15.6487	10.9805	11.8765	11.8798	12.9457	14.2731	14.294
AT1G14180	3.77855	5.6735	5.29903	3.58809	4.04432	4.30142	5.3822	4.31168	4.92292
AT1G14190	1.91995	2.2759	1.4442	1.38732	1.22732	1.41874	2.16387	1.40931	1.41641
AT1G14200	15.6465	9.19723	9.38402	8.69479	7.23952	5.58381	8.61851	7.55732	9.10473
AT1G14205	5.55792	5.19666	3.1206	3.87581	3.53595	3.41458	5.56626	3.91488	3.4244
AT1G14210	17.0229	15.7818	14.097	15.8672	15.5065	15.1658	16.4586	17.6129	15.7763
AT1G14230	12.9428	13.3541	12.9897	11.2803	11.3644	12.4502	11.5377	12.0897	11.2591
AT1G14250	11.1017	21.9712	24.2121	12.9025	21.2769	14.5148	4.09808	15.9222	4.71103
AT1G14270	73.988	77.416	73.9472	74.9487	82.4782	83.9675	79.6619	83.0487	79.9393
AT1G14280	17.02	19.4466	23.9917	20.2117	16.5659	17.8207	21.4354	18.9612	20.9372
AT1G14290	16.8534	17.8516	20.122	17.9836	15.1622	16.0038	15.936	17.1897	17.4071
AT1G14300	8.62727	9.15345	7.99303	8.35539	8.40708	9.4785	8.55437	9.36969	7.49942
AT1G14310	15.3149	15.1899	17.9416	19.5408	19.1368	19.3785	17.0464	14.7255	17.1882
AT1G14320	640.872	650.184	613.834	759.774	778.033	787.242	797.516	848.679	810.132
AT1G14330	4.99188	6.09509	5.8349	5.45008	5.32675	5.52029	5.59021	5.09343	7.30467
AT1G14340	13.1334	14.3373	15.1766	14.2102	14.0538	16.0067	14.7862	14.6088	16.0033
AT1G14345	206.553	206.503	226.027	239.54	238.347	237.971	219.042	216.132	216.489
AT1G14350	11.8211	11.4461	10.9888	8.30579	9.96111	9.5956	10.599	9.33929	11.081
AT1G14360	55.6609	51.0972	52.102	39.9397	41.9472	38.6918	38.4039	36.1893	36.1352
AT1G14370	7.82879	7.94139	10.1698	3.83579	6.52168	5.79784	5.64233	5.83013	5.20908
AT1G14380	15.139	14.5753	13.7721	14.0659	15.6684	15.4086	16.5071	16.8974	16.3008
AT1G14400	92.8891	94.0675	87.6543	74.6831	74.3515	71.095	77.2589	74.4643	81.5757
AT1G14410	37.7609	35.2327	33.3072	32.1047	38.7074	35.2694	36.377	34.7825	33.7983
AT1G14430	3.17524	3.97056	3.7878	3.19917	3.54553	2.62352	3.1138	3.11677	2.4849
AT1G14440	7.2697	7.52342	6.41318	8.12582	7.50119	9.52067	7.71229	7.99361	10.4049
AT1G14450	146.682	141.847	137.206	134.471	124.201	129.417	136.508	153.156	142.719
AT1G14460	9.19106	10.4395	9.45952	7.09091	7.90311	8.14809	7.02916	7.7516	7.64448
AT1G14470	2.00033	1.43496	1.74212	1.11567	1.30967	1.35204	1.14736	1.54548	1.34801
AT1G14480	2.37987	3.07822	2.37625	2.01411	1.66303	1.78138	2.35613	1.52936	2.49574
AT1G14510	27.0955	24.8718	23.6804	20.7134	23.525	24.229	23.6656	24.2527	24.1108
AT1G14520	4.5857	5.01934	3.92469	3.31868	3.20577	3.4397	3.4255	3.56059	2.98965
AT1G14530	4.39588	4.38214	5.83381	4.69399	3.17802	4.24957	4.92277	4.37914	5.41687
AT1G14560	12.0011	9.9147	9.3502	8.35265	8.67991	9.23438	8.03098	7.74891	10.2142
AT1G14570	36.1285	35.6097	33.2977	29.1314	29.6116	28.5029	30.0214	30.5258	29.6203
AT1G14580	10.5876	11.2222	11.2373	12.3216	14.8578	11.4308	11.7579	12.4014	15.3427
AT1G14590	11.8032	11.3496	10.318	8.12858	8.66409	9.26205	7.66847	9.25026	9.39046
AT1G14600	1.72321	1.95921	2.48204	2.29188	2.06025	3.24901	3.33589	2.86759	2.43864
AT1G14610	42.5705	43.289	40.1817	43.5656	45.8268	43.93	43.4683	43.5797	45.6447
AT1G14620	23.1315	20.9605	19.7922	22.5645	20.4241	22.8099	21.4731	22.6392	20.1826
AT1G14630	2.62058	2.64843	1.80578	3.59782	3.01236	3.55145	4.29467	3.71814	3.56562
AT1G14640	1.5163	1.97024	1.97008	1.04087	1.5068	1.35997	0.97515	1.48556	1.08994
AT1G14650	23.2628	23.6649	22.5568	21.7246	24.0735	23.3346	22.7221	22.7147	22.7489
AT1G14660	2.62771	2.2229	3.10269	2.53659	2.56194	2.45382	2.63763	2.08226	1.81506
AT1G14670	72.3534	76.0517	76.7014	63.7246	64.1369	62.761	63.246	61.6126	65.0786
AT1G14680	1.45266	1.51005	1.05883	0.717975	1.00568	0.793767	0.866559	1.39977	1.25304
AT1G14685	26.4185	22.9108	23.4761	22.4393	22.2245	20.0607	22.7044	20.6474	20.2824
AT1G14687	2.88079	2.65824	3.49068	2.49341	2.73828	2.7091	2.37082	2.22327	2.90358
AT1G14690	15.375	13.7119	13.4497	10.9084	11.9563	13.7201	13.8261	12.5073	12.1273
AT1G14700	27.5364	31.2064	26.4252	34.4036	33.5927	32.6413	36.7141	33.3166	33.4128
AT1G14710	45.6105	45.679	43.7187	40.0257	41.6238	37.3248	40.6559	38.7378	42.5808
AT1G14720	42.9373	43.2578	44.7336	51.1477	53.0301	53.8482	50.4654	52.5787	48.7713
AT1G14730	3.21684	1.80056	2.49325	2.44602	2.38932	3.04226	3.17931	2.63538	3.84201
AT1G14740	23.8405	24.8561	24.0526	17.2575	20.4035	20.8747	19.4519	19.6192	20.7133
AT1G14770	4.88572	3.68363	4.2995	4.22333	4.01096	3.67353	2.94077	3.93849	3.73957
AT1G14790	12.765	12.7198	12.0689	8.81749	8.47216	8.14549	8.75872	8.58221	10.5023
AT1G14810	96.2064	97.0368	95.0609	114.504	133.59	125.887	111.489	111.555	110.711
AT1G14820	22.1292	19.7593	21.27	18.3624	19.8036	21.3158	18.7467	19.9792	19.5078
AT1G14830	41.7739	44.4342	44.0049	40.6529	42.5086	41.6133	39.9057	39.8964	39.0849
AT1G14840	22.4091	22.0388	21.4867	18.8573	19.1943	19.3419	19.2356	20.9203	22.407
AT1G14850	10.387	10.4054	10.1098	9.78326	9.56175	9.11195	10.2152	8.79819	10.1459
AT1G14870	1.85085	0.831341	1.32261	0.470564	1.49865	0.546251	0.235917	1.21679	0.960864
AT1G14880	365.765	266.009	294.118	89.3076	84.3833	81.298	92.1956	88.4449	123.047
AT1G14890	15.5835	12.9406	12.4415	12.9844	11.2095	10.5828	14.1167	12.3318	12.8047
AT1G14900	14.0551	14.233	13.5272	20.5194	20.1965	18.6479	21.9713	22.338	23.5323
AT1G14910	22.9985	21.78	23.2774	28.5443	29.2418	25.8938	27.0103	25.5345	29.4444
AT1G14920	45.0801	43.7979	53.2759	36.67	35.3346	36.5086	37.3921	36.2211	39.8975
AT1G14970	5.14219	4.83968	4.20096	3.77792	4.48159	3.82867	3.95392	5.35672	3.71628
AT1G14980	167.326	168.637	177.149	198.131	202.982	215.001	204.096	187.541	163.531
AT1G14990	21.2021	22.3659	21.945	19.4335	17.0999	19.3641	17.0745	17.5617	16.5069
AT1G15000	18.5183	20.7016	20.589	15.5289	18.5022	17.6655	18.2372	17.6202	18.4797
AT1G15010	0.28392	1.55766	0.507221	0.64966	0.431049	0.53868	0.434274	0.47997	0.204087
AT1G15020	7.39384	7.34278	7.69899	6.96073	7.48091	6.6434	5.96771	7.39918	5.83682
AT1G15030	24.8547	23.9613	23.5015	23.0311	21.9666	22.3263	21.3668	21.5038	22.1109
AT1G15060	16.1595	15.4686	15.6199	16.3137	15.4028	16.7894	15.7052	15.1775	16.3302
AT1G15080	3.3818	2.7227	3.32642	2.78574	3.44298	4.03093	3.4231	4.03551	4.33273
AT1G15100	36.513	35.6961	33.6169	38.4024	35.4582	29.8382	41.064	38.6888	43.0954
AT1G15110	1.89114	2.38503	2.38483	2.78727	2.63469	3.4192	2.64803	1.93935	2.54885
AT1G15120	175.772	157.992	158.226	149.771	150.799	157.173	152.912	142.809	150.339
AT1G15125	14.3631	10.0285	13.4905	6.79288	9.14543	7.10895	7.49452	10.5975	6.62974
AT1G15130	29.9906	30.4001	28.9109	26.471	24.6347	25.9379	26.2207	27.3622	26.7955
AT1G15140	165.322	168.282	166.812	197.44	202.754	194.7	188.218	191.956	196.6
AT1G15170	5.24456	6.00614	6.03451	7.56641	7.93533	7.52189	7.00216	6.08597	7.92315
AT1G15175	4.40573	4.66457	4.52571	4.11645	4.01328	3.69188	5.89649	4.26704	3.62876
AT1G15180	24.0254	27.2979	24.947	30.0949	29.2261	28.2058	26.9749	28.9746	24.7701
AT1G15200	34.4436	32.0126	32.5873	31.2346	29.2715	30.8617	33.3524	28.2961	28.6084
AT1G15215	8.15173	7.98952	6.74059	8.31374	6.87399	5.93904	6.41242	6.31938	6.73019
AT1G15220	6.40034	5.95638	7.3704	7.30278	5.47569	5.1199	6.05244	5.9765	5.31566
AT1G15230	25.3635	26.0668	20.1659	22.4482	19.5152	20.9121	23.1076	22.7916	21.294
AT1G15240	14.1536	14.8235	14.3903	12.9408	11.9855	11.4071	13.0473	12.2713	12.9845
AT1G15250	34.2548	35.1052	33.3066	40.2185	44.5886	44.0024	46.9192	50.1949	41.4756
AT1G15260	57.6444	55.6567	71.0738	53.4732	53.5314	52.5678	60.266	50.0147	54.8297
AT1G15270	235.208	213.749	199.901	222.452	201.523	210.612	275.292	259.546	257.376
AT1G15280	31.0794	29.6892	28.5682	26.8837	27.8896	27.7324	31.1557	29.0441	33.1782
AT1G15290	40.4337	39.988	39.4305	41.9621	43.3255	41.5506	39.847	41.0397	41.3962
AT1G15310	2.11239	2.91231	2.42371	2.04233	2.30365	2.67565	2.01371	2.90459	2.47011
AT1G15340	60.8213	62.5929	61.8728	59.6882	55.6946	56.2556	59.5486	56.6207	59.2073
AT1G15350	7.51512	8.60247	7.53757	6.63272	7.92145	6.72182	6.9585	6.53368	7.81362
AT1G15370	40.5678	42.6851	36.6692	35.2013	32.6103	35.2458	32.1884	34.0857	34.9484
AT1G15390	43.8693	42.8066	44.2668	58.0824	53.5118	55.1634	55.9368	57.8588	50.9982
AT1G15400	29.5725	29.9924	29.6586	23.114	21.4039	20.4154	23.3443	27.6568	25.0194
AT1G15405	8.68614	8.12632	10.8003	3.57758	4.2727	2.76867	6.77587	9.9117	5.99401
AT1G15410	7.06131	8.86088	8.51216	7.36905	7.59454	7.78802	8.37814	7.41892	8.13551
AT1G15420	15.282	13.4751	16.4785	14.9684	16.9542	15.2675	15.8041	15.5006	14.51
AT1G15430	5.93899	7.00138	6.84463	6.06929	7.40312	7.01498	5.58363	5.83146	6.01841
AT1G15440	12.0821	11.2665	10.9891	11.9772	12.6891	12.8033	13.901	13.6291	13.5828
AT1G15470	16.8374	17.6266	17.5103	14.2632	15.5334	15.9863	15.0824	15.3522	18.0773
AT1G15480	5.94781	5.97582	5.14738	6.12435	5.77328	5.88287	7.49431	6.923	6.22912
AT1G15490	6.41705	6.54846	5.83746	4.54879	4.4578	4.53041	5.02415	4.65952	5.33813
AT1G15500	78.8725	75.8656	73.9128	74.6295	76.173	77.5696	75.4182	74.6171	71.6888
AT1G15510	5.96789	7.02807	6.08338	6.64037	7.31945	6.94912	6.55535	7.07203	6.53989
AT1G15530	6.22828	6.88898	6.78642	6.28947	5.93138	5.42014	5.9049	6.36307	6.07726
AT1G15550	3.19063	2.7289	3.11699	3.88141	4.52519	4.87351	5.23549	4.91587	4.22408
AT1G15570	6.29381	5.19573	5.16064	3.98807	6.07619	5.57257	5.49221	6.71805	5.33613
AT1G15580	1.85784	2.65893	2.33774	2.88333	1.69235	3.49422	2.68724	2.56035	2.17736
AT1G15660	8.45807	9.69507	7.6925	7.09631	6.65402	8.16961	7.7917	7.77207	7.73795
AT1G15670	4.58158	2.8267	3.17977	3.16767	3.54295	3.45203	3.40308	4.22086	3.83827
AT1G15690	532.927	590.527	592.956	591.644	612.712	615.755	565.805	601.117	625.977
AT1G15700	4.09874	3.86693	4.74142	3.45432	3.21611	2.63324	3.91055	3.55024	4.02558
AT1G15710	27.9399	27.6747	28.1076	27.3019	29.1715	27.5045	24.1704	21.8258	26.8744
AT1G15720	1.80424	1.32248	1.748	1.14326	2.56011	1.50094	1.75135	1.75967	1.42163
AT1G15730	40.8865	39.1491	38.7118	49.9468	51.8223	45.7521	46.0297	46.7141	51.5515
AT1G15740	26.6124	24.4507	21.1099	19.9372	17.5773	17.5127	19.0679	19.4769	16.6112
AT1G15750	43.6923	43.8505	46.0383	36.9043	41.514	38.9551	37.4324	38.986	37.7396
AT1G15760	2.33228	1.51525	2.14282	2.05843	1.36577	1.51715	1.33776	1.90096	1.70642
AT1G15780	15.1199	14.5056	14.3393	15.958	15.2644	14.4167	14.8903	14.2479	14.8401
AT1G15790	6.90835	5.35743	7.68713	5.3294	4.85459	5.24287	5.81173	6.59009	5.60432
AT1G15800	4.08859	5.51853	3.61815	3.85096	3.20471	3.30135	3.59955	4.70163	3.38322
AT1G15810	22.9842	24.0861	24.2033	24.0827	23.6	24.2528	24.2262	25.1585	22.8037
AT1G15820	3917.82	3695.84	3679.97	4307.6	3901.32	3648.48	4088.5	3930.5	3831.35
AT1G15825	2.39655	2.99869	1.71257	1.09675	0.848975	1.06096	1.06916	1.01285	1.14846
AT1G15830	3.9827	3.60133	3.44519	2.49412	1.97309	1.23288	2.16419	1.28455	1.50676
AT1G15860	21.7336	23.1254	22.3604	20.9435	25.1552	22.2303	21.137	22.2542	23.4833
AT1G15870	2.42787	1.25294	1.43964	2.05668	1.694	1.88176	2.1926	1.57188	2.6735
AT1G15880	21.9709	21.6313	23.6	16.9831	16.0615	19.3364	15.7793	20.3657	19.3101
AT1G15885	5.01484	6.26554	6.51249	7.01732	3.7775	5.599	5.86353	9.41507	7.90275
AT1G15890	2.40809	2.59996	2.67475	1.98845	2.25717	2.20498	1.92174	1.70359	2.57766
AT1G15910	10.7947	10.8199	11.061	11.1293	10.7751	10.2875	10.2721	9.91089	10.1007
AT1G15920	7.34904	8.17344	6.70914	5.25854	6.01363	5.31736	5.60851	5.40901	4.83495
AT1G15930	243.49	247.941	237.532	270.892	282.46	281.383	288.989	274.882	267.908
AT1G15940	10.2719	9.87333	8.82815	7.58054	8.64038	7.72529	7.44881	7.91972	8.51444
AT1G15950	52.8271	58.7466	53.0157	48.0695	51.7166	48.39	47.8917	46.5958	49.6201
AT1G15960	3.6081	3.16664	2.84974	3.03081	2.74613	3.21565	3.21326	2.79896	2.22672
AT1G15970	9.75991	10.6013	10.2648	9.74506	9.92172	9.33418	9.86258	8.92199	9.99559
AT1G15980	245.893	251.981	259.51	304.546	308.352	312.222	293.305	287.738	300.545
AT1G16000	47.4702	50.6961	42.8434	56.0942	57.6258	61.0046	64.9857	57.6841	57.2492
AT1G16010	21.6967	22.0311	22.248	17.5154	17.3187	19.5639	18.1594	18.4211	19.4552
AT1G16020	17.8087	18.3702	18.4433	16.3439	16.1126	15.7191	17.0293	16.9574	15.3043
AT1G16030	3.52694	3.16837	3.12709	2.92921	2.79631	3.09799	2.9471	2.34629	2.88735
AT1G16040	8.97294	11.6592	10.3234	8.37694	8.55511	8.30787	7.82308	9.17715	8.44939
AT1G16060	6.69431	4.89849	6.41793	4.45262	4.73448	6.81598	5.05609	5.11364	5.51436
AT1G16070	2.72767	1.93622	1.98979	2.80863	2.76078	3.14824	2.78143	2.16148	2.49172
AT1G16080	165.998	175.633	183.814	207.196	208.28	210.359	200.618	198.503	206.736
AT1G16090	1.54892	1.30821	1.2037	1.48856	1.12876	1.23428	1.4215	1.2765	1.33607
AT1G16110	6.60441	8.34867	7.86326	4.54839	4.21324	4.16323	4.19541	3.95497	5.19582
AT1G16170	14.6286	19.3548	19.893	14.0886	13.2592	15.4101	13.6924	14.0259	14.5174
AT1G16180	95.8421	102.224	97.1878	84.7516	91.1318	89.011	87.6488	88.4841	91.0687
AT1G16190	16.2128	14.5657	16.4678	13.8509	15.6393	15.1116	16.2842	15.978	15.42
AT1G16210	60.686	58.009	62.1043	58.6649	59.794	56.0711	60.5565	59.402	61.2545
AT1G16220	2.30265	1.87559	2.61556	2.02891	2.00362	1.99531	2.05015	1.96085	2.11222
AT1G16240	38.698	41.5594	40.8805	35.3979	34.1892	35.4547	35.1403	36.7097	36.7484
AT1G16250	4.83909	4.28823	4.53118	3.05454	3.5467	3.60916	4.17941	3.0677	3.35848
AT1G16260	18.7437	17.2493	18.9979	12.8667	11.7505	11.5154	12.9696	11.7207	13.7025
AT1G16270	10.9205	10.1157	9.17468	8.66801	10.24	10.1235	9.49515	10.2177	10.6679
AT1G16280	7.45784	8.54434	8.28873	7.87972	8.26493	8.52896	8.83142	9.10706	9.74585
AT1G16300	3.54646	2.63325	2.88502	3.5213	3.60553	4.75814	4.32268	3.69355	3.92632
AT1G16310	3.73473	2.76406	2.52632	2.19036	2.44419	2.64173	3.24448	2.57448	3.12768
AT1G16320	55.3549	50.8314	55.8671	54.1603	51.3655	56.877	52.626	50.1881	56.8269
AT1G16330	1.66745	2.03123	1.00538	2.21772	1.63759	1.24569	1.46453	1.5856	2.35974
AT1G16340	15.1751	16.9739	17.3142	16.2698	17.778	18.299	17.5879	16.7608	18.0069
AT1G16350	44.8027	40.3607	37.407	40.6678	43.0042	39.973	43.9631	41.2342	39.5244
AT1G16390	4.9849	5.594	5.43437	6.22165	4.77307	5.28779	6.23842	5.24295	5.06947
AT1G16400	3.64651	3.48637	3.09799	3.48589	4.13367	4.55084	3.99727	3.97266	4.45601
AT1G16410	226.478	212.122	200.662	219.799	232.863	234.107	220.368	228.159	235.77
AT1G16430	11.4771	13.5849	10.3301	9.50231	10.375	9.07588	11.4576	10.3305	13.5085
AT1G16445	4.38528	5.44146	4.25592	4.96292	6.31588	4.72226	4.55481	6.23624	4.08937
AT1G16460	44.5839	47.8618	46.9612	37.8772	39.7078	38.7768	39.8361	36.8919	36.371
AT1G16470	58.5828	59.4612	63	54.1234	59.0805	58.7826	56.5442	59.9432	57.536
AT1G16480	1.69451	1.7021	1.58446	1.46019	1.85556	1.457	1.34418	1.07422	1.41889
AT1G16500	15.6471	13.5106	15.3113	10.6717	12.2303	13.3305	11.5227	12.1592	12.9527
AT1G16510	3.19953	3.77944	4.05312	1.75706	2.11966	2.51648	1.66837	1.47514	3.44982
AT1G16520	23.6543	23.7922	18.7845	18.9348	21.4757	20.5758	21.456	22.1693	22.7509
AT1G16530	2.60746	1.71115	2.54085	2.82046	3.16694	4.49739	3.1725	3.40614	5.02652
AT1G16540	4.028	3.77605	4.02187	3.20694	3.11631	3.32911	3.62913	3.45133	4.00597
AT1G16560	50.3061	48.4095	48.696	36.1222	41.3831	39.4561	37.3464	37.8957	38.5818
AT1G16570	10.9728	11.5638	12.139	10.1505	9.96863	10.1532	9.99609	10.1179	11.0087
AT1G16590	5.9009	4.97714	4.88257	4.0507	4.668	3.5355	4.45353	3.6752	4.63236
AT1G16610	28.5485	26.6948	25.775	26.6028	27.2512	26.1587	28.5416	26.4283	27.5095
AT1G16630	2.98828	3.22776	2.59018	3.77341	3.59586	3.10781	2.92022	3.29765	3.18227
AT1G16640	1.15443	1.4118	1.16464	2.42401	0.742305	1.6234	1.09063	1.80808	1.0983
AT1G16650	5.26804	5.38383	5.23438	4.91649	5.25709	3.94186	4.20998	4.31525	4.05269
AT1G16670	12.4458	10.679	12.1709	9.63672	9.53722	8.72912	10.1499	10.1335	8.90389
AT1G16680	13.0427	14.21	13.0163	10.7569	11.1694	11.6409	12.2468	11.5547	14.012
AT1G16690	7.05457	7.37128	6.23772	6.74578	5.85107	6.12463	6.20345	6.36895	6.65933
AT1G16700	68.9429	72.4365	70.261	63.1452	59.8402	62.4272	62.2514	62.8611	62.995
AT1G16710	9.49108	9.15158	8.71228	7.2521	7.90837	7.68143	7.4769	7.80994	8.02884
AT1G16720	70.5347	74.409	73.405	64.5695	60.4451	62.1463	60.1879	64.0096	63.7591
AT1G16730	2.42402	2.97046	2.72504	2.51626	3.33907	2.69215	1.89906	2.62361	3.18737
AT1G16740	56.1926	53.9292	51.0787	60.3812	55.6213	50.3581	53.5883	60.7428	51.3805
AT1G16750	8.0039	10.458	9.41145	8.67329	8.80278	8.62389	8.81336	7.5007	8.68775
AT1G16780	9.20198	8.85347	9.19323	8.58585	8.3172	8.62435	7.66611	9.26566	8.5925
AT1G16790	15.5192	13.2429	15.6419	15.7944	18.0051	16.3483	14.4375	16.544	18.1485
AT1G16800	1.93087	1.70015	1.83121	1.74545	1.58516	2.17997	2.25151	1.76305	2.01338
AT1G16810	74.906	71.8288	72.1502	73.3744	64.9331	67.5825	73.94	72.6204	68.7448
AT1G16820	2.66984	2.72089	1.93592	1.61711	2.3605	2.32416	1.9818	2.09077	2.37069
AT1G16825	8.72723	10.26	7.18306	9.52116	7.52396	7.98339	10.101	8.10124	7.14148
AT1G16830	1.04309	1.66448	0.91212	0.866776	0.750138	0.99994	1.07065	0.69606	0.887911
AT1G16840	40.5165	41.1195	34.2312	37.6552	35.2748	32.4592	36.1991	38.1488	38.1228
AT1G16850	30.2868	30.8243	33.3378	38.5976	33.6512	37.7246	40.5869	38.1418	40.0513
AT1G16870	23.9441	22.3313	21.7927	22.2828	23.2479	23.177	22.2705	23.5231	23.0654
AT1G16880	693.189	713.052	753.944	704.726	734.972	766.241	716.972	717.327	720.068
AT1G16890	72.2823	68.9105	65.3663	64.2443	67.8843	65.6236	66.9302	62.9905	63.015
AT1G16900	10.9292	11.8079	10.1495	10.4599	11.4413	10.8621	11.1974	11.172	11.1018
AT1G16916	27.2726	20.1284	21.5158	24.1131	23.3527	22.3535	27.0315	31.9505	22.9367
AT1G16920	40.1589	41.0032	40.3036	33.0654	36.379	36.5981	39.8799	46.4034	42.041
AT1G16930	3.41938	3.51539	3.10134	2.42463	2.60137	2.73761	2.71566	1.85802	2.75502
AT1G16960	11.6312	13.3907	11.9848	11.6416	9.50145	12.9844	14.9786	9.70447	14.1593
AT1G16970	8.30593	7.15735	7.01526	7.31362	6.95207	6.55929	6.73469	6.6163	8.01792
AT1G17030	1.86519	1.88059	1.63876	1.0075	1.55978	1.84483	1.33293	1.78332	1.54954
AT1G17040	3.13601	2.77163	2.90722	2.76363	2.79876	2.8222	3.03847	3.0358	1.69067
AT1G17050	21.4896	23.3383	24.7093	30.2474	31.0477	30.2343	25.5668	27.6506	29.1869
AT1G17070	5.99182	5.59091	6.00633	6.04271	5.25594	5.70518	6.17357	5.2053	5.76265
AT1G17080	75.3198	75.8066	79.233	58.6776	57.1224	62.4524	58.032	58.1864	57.3394
AT1G17090	12.0924	13.1761	12.4726	13.6781	13.1628	14.9777	14.6572	14.0781	12.1363
AT1G17100	227.297	234.665	236.596	251.206	258.686	261.856	241.522	250.063	269.874
AT1G17110	19.1124	18.5511	18.2743	15.9121	15.9795	15.6283	15.4574	17.1218	16.8665
AT1G17120	19.5513	19.1521	17.1836	16.898	15.2952	16.6061	14.7879	14.2246	17.4217
AT1G17130	35.6359	31.5492	32.4723	29.1805	30.8624	30.2765	28.0679	32.4421	31.7781
AT1G17140	31.3782	31.8487	34.5423	28.3785	28.3671	27.041	31.3316	30.1602	27.914
AT1G17145	11.0943	11.5882	10.9742	9.10949	8.83875	10.2742	9.61694	9.49813	10.4237
AT1G17147	1.75223	4.25004	4.88334	1.92452	3.03268	2.89231	2.51264	2.88811	1.98377
AT1G17160	28.237	26.7172	30.0207	25.3536	24.1862	24.0756	23.8661	23.2684	24.7864
AT1G17170	0.711958	0.513945	0.572359	1.46618	0.32427	0.13508	1.22511	0.90268	1.40736
AT1G17190	5.42535	5.40467	5.17572	7.59748	8.00618	8.7083	8.83783	5.98448	7.4292
AT1G17200	72.2831	76.5693	78.359	69.4827	67.8187	65.5483	71.2962	67.0638	70.7376
AT1G17210	23.3787	24.0187	24.6372	21.0096	21.2962	20.5942	20.1102	18.1729	21.9565
AT1G17220	205.895	215.635	219.724	194.269	196.342	196.144	185.882	191.883	206.213
AT1G17230	3.95662	3.85739	3.43543	3.21252	3.65586	4.21354	3.79058	3.47022	4.20498
AT1G17270	3.7566	3.94987	4.52655	3.13005	4.27157	3.53911	3.3287	3.15338	3.24038
AT1G17280	29.9446	31.4759	31.3789	30.3118	30.8599	25.7443	27.3275	28.163	28.0464
AT1G17290	105.551	99.0181	103.912	85.6482	97.7931	97.1696	93.7519	91.6193	90.3262
AT1G17330	15.661	14.48	17.0696	14.0445	10.7115	10.6249	12.8847	11.3656	13.5885
AT1G17340	9.03474	9.09152	9.28383	8.2537	7.03879	8.87367	8.9812	8.37593	7.43432
AT1G17350	5.80844	7.33171	7.11548	7.06309	7.15551	6.6122	5.52101	7.29428	7.75397
AT1G17360	11.9992	11.6516	13.2932	11.0877	12.2001	13.0707	11.6715	10.9683	11.249
AT1G17370	58.3418	59.1684	58.8848	47.7915	53.9012	50.903	49.2931	50.0517	51.2074
AT1G17380	2.32816	4.03354	2.54354	1.22937	3.0996	2.90516	1.38676	2.04358	1.35169
AT1G17410	4.14749	6.46698	4.78766	3.76688	4.41741	4.57614	4.17231	3.64052	4.33435
AT1G17420	8.71469	15.7669	12.3569	11.0459	12.9077	12.8499	9.78079	10.6577	10.8577
AT1G17430	23.8899	20.1144	21.8262	13.1195	15.335	14.1316	13.9335	13.2482	16.4182
AT1G17440	24.5204	26.4499	25.7825	20.8345	19.2643	20.5362	19.5063	21.327	22.3425
AT1G17450	5.73525	5.5688	6.2577	4.50109	4.8501	5.09643	4.58589	4.84052	5.2794
AT1G17455	10.1454	10.3617	11.3447	8.94189	9.35579	8.62633	7.5435	9.52828	8.17054
AT1G17460	3.6785	4.91745	4.21071	5.36199	4.323	3.79979	4.19384	4.43359	4.5049
AT1G17470	63.691	66.5141	65.6776	48.1705	50.7618	51.4322	50.3129	49.024	50.4532
AT1G17480	4.85095	3.96201	3.11983	3.9008	3.5982	4.02332	3.73642	3.99778	3.54922
AT1G17490	27.4586	26.7206	29.5283	29.1303	21.7643	25.0675	25.568	23.6239	24.8003
AT1G17500	10.4457	9.35984	8.72076	6.97669	7.25916	7.17266	7.0956	7.07752	7.47166
AT1G17510	18.6329	19.6983	20.2986	25.268	24.3859	24.7609	26.5226	27.0956	25.4206
AT1G17520	6.75131	7.06273	6.40626	5.21693	5.81387	6.71959	5.92508	6.12755	6.80211
AT1G17530	24.0316	22.523	22.9662	22.5785	22.0493	20.2376	23.1841	20.7044	22.4151
AT1G17550	32.9383	35.6075	30.9627	28.9016	29.3985	31.1325	29.6089	31.2489	33.0726
AT1G17560	8.87723	11.4849	8.09433	12.2668	12.9174	13.7148	16.532	12.4978	12.9901
AT1G17580	10.0227	9.59467	10.1294	9.29517	10.3131	9.61666	10.3363	9.77706	10.5641
AT1G17590	2.75994	2.45133	2.99582	2.30227	1.36843	1.90898	2.56497	1.55031	1.61976
AT1G17600	5.70908	4.7213	5.35255	3.59504	3.34221	3.88212	3.82479	3.59026	3.92322
AT1G17610	6.51858	6.78808	6.83857	4.18909	4.23236	5.21021	4.65383	5.14351	5.08446
AT1G17620	32.9066	41.6145	39.214	31.5855	32.8527	32.952	31.5301	34.1902	36.2433
AT1G17630	2.42547	2.68136	2.1294	1.58569	2.12525	1.91962	2.11995	1.58154	1.89292
AT1G17640	3.1533	2.69196	3.33103	2.32145	3.37197	2.44512	2.25431	2.78123	3.39998
AT1G17650	62.8574	61.3141	60.6783	71.494	76.3817	72.8573	72.2021	71.255	73.3675
AT1G17665	18.7469	20.1341	19.4583	19.5654	24.5338	20.9548	22.1872	22.5321	19.7562
AT1G17680	9.75888	9.74037	9.0224	7.30205	7.69656	8.07288	8.04364	7.79648	8.3524
AT1G17690	10.3585	10.3233	9.26327	12.8398	12.6889	12.1513	11.3398	10.982	11.7007
AT1G17700	5.59443	5.4996	6.1314	5.52316	5.3824	3.86408	6.56201	5.81792	5.9643
AT1G17720	33.8774	34.0917	33.4512	29.2693	32.1568	28.2992	29.5161	30.3401	30.4503
AT1G17730	28.9626	29.2131	29.3438	24.9783	25.092	27.6151	25.6828	25.6545	26.8893
AT1G17745	27.4915	25.0062	29.9518	17.7355	21.44	20.4315	18.0003	18.5317	21.6695
AT1G17760	9.81258	9.31206	8.20122	8.35092	8.59004	9.23247	9.15022	7.88185	8.57966
AT1G17780	12.9474	11.9998	11.3051	9.29301	10.0734	10.0799	9.61602	9.53013	9.25026
AT1G17790	4.70545	5.29396	5.72035	4.05729	4.91357	3.39685	4.08139	4.18344	5.41385
AT1G17820	7.95718	8.90848	7.29176	7.6325	7.13513	6.79371	7.15184	7.27382	8.25409
AT1G17830	2.04313	2.21233	1.88205	1.534	1.89021	2.07146	1.28178	1.4976	2.06527
AT1G17840	36.1836	37.3041	38.4994	42.9983	41.7318	38.6494	40.6489	39.3288	40.4512
AT1G17850	14.252	16.2134	15.3307	16.4152	17.5781	16.138	14.1503	14.5838	14.4422
AT1G17860	10.5853	13.9925	11.7884	15.2876	14.6515	16.1189	14.5876	15.1639	14.2297
AT1G17870	1.28457	1.94142	2.08004	1.95122	1.71788	2.20905	1.81852	2.59897	1.88605
AT1G17880	225.207	219.429	232.173	239.635	252.187	252.585	250.872	235.687	228.764
AT1G17890	38.8045	41.6689	36.812	34.3328	38.2509	37.0465	38.7522	37.1254	34.1189
AT1G17920	2.33842	2.4244	2.44733	2.42678	2.71716	2.32663	2.00665	2.21779	2.77944
AT1G17930	5.36119	5.61719	4.92569	3.43486	4.48829	6.10305	3.63156	4.4021	4.37673
AT1G17940	10.3268	11.2263	10.2853	14.0974	12.8712	11.8224	13.4911	14.2059	12.9641
AT1G17970	13.7856	14.1608	13.8374	9.76398	11.0532	12.1248	10.0532	10.9401	11.6296
AT1G17980	13.2191	13.3129	13.4355	13.2132	13.3584	13.1429	12.1317	11.5272	14.0891
AT1G18030	7.48607	7.38034	6.91617	6.70497	6.94913	5.68132	7.19742	5.78527	6.72641
AT1G18040	7.07819	8.12153	8.05296	6.26536	6.39114	7.06812	7.05151	5.82543	7.02939
AT1G18060	107.371	110.491	98.7733	122.553	130.84	134.435	125.901	135.108	130.549
AT1G18070	86.212	92.8178	90.538	88.4013	87.9269	88.1996	86.3833	88.4344	89.5249
AT1G18080	382.32	379.043	360.198	426.221	430.95	410.391	432.075	419.38	410.658
AT1G18090	3.34761	3.99901	3.70404	4.4477	4.15606	4.08743	4.21193	4.58666	4.68651
AT1G18150	30.098	30.1737	30.2941	25.5028	26.8009	24.2535	26.9626	28.8197	29.8741
AT1G18160	18.4095	18.4468	18.0938	14.8755	13.9177	13.3198	15.2433	15.5119	16.5673
AT1G18170	98.1201	98.8147	105.449	99.9938	104.798	111.931	105.912	99.1727	100.155
AT1G18180	3.38473	3.04626	2.68572	3.86238	3.64382	4.25343	3.58032	4.57011	4.31306
AT1G18190	8.81132	8.4527	8.28535	7.30159	7.84169	8.18354	9.38426	7.20018	8.67447
AT1G18210	79.1578	90.4905	78.2734	65.2706	75.8679	70.6388	70.508	72.0189	73.5843
AT1G18250	30.8635	26.6568	21.4378	30.1414	36.2712	34.9273	36.188	35.3276	35.8264
AT1G18260	35.4066	34.3093	33.5202	29.6978	29.7748	28.737	30.5568	30.1576	27.6879
AT1G18265	8.17864	5.9883	7.56645	10.0255	9.8448	11.25	9.49402	8.57957	9.97323
AT1G18270	12.5888	13.6289	13.2402	12.3164	13.2538	11.6622	12.4505	11.7743	12.249
AT1G18300	3.33417	13.7397	3.47177	1.96179	2.60329	3.6871	2.56813	2.95914	1.69478
AT1G18320	1.95941	1.25729	1.55577	2.39119	1.12381	1.07397	1.99803	2.76034	1.56496
AT1G18330	4.83705	3.51861	2.45946	4.08666	3.86954	2.01195	4.97982	2.94847	2.13967
AT1G18335	5.70223	4.93956	5.86771	3.4446	3.78145	3.99863	4.50052	4.8584	3.73817
AT1G18340	8.64665	6.77682	9.18004	9.6099	7.27634	7.82765	6.56558	8.45713	7.81362
AT1G18360	26.2883	25.2412	26.8133	27.183	25.9077	24.5414	26.9224	24.9883	27.5275
AT1G18370	7.45125	7.39889	5.23163	7.90693	7.35068	8.38973	8.00663	6.99265	7.19214
AT1G18390	1.59714	2.00301	2.06969	1.96363	1.47659	1.92669	0.984464	1.90409	2.03051
AT1G18400	6.49066	7.95806	8.50933	8.15707	10.1877	9.0371	8.706	9.81198	8.0751
AT1G18415	3.17478	3.13157	2.65785	2.03617	2.4698	2.32147	2.04698	1.52783	1.97393
AT1G18440	18.9484	16.2163	15.8081	20.3101	22.418	22.4021	21.8943	22.8666	21.0215
AT1G18450	24.4438	27.0352	24.3297	22.0873	22.0108	23.3187	21.8178	21.0302	21.1453
AT1G18460	15.5274	15.0762	13.3725	13.0228	13.5244	11.1268	13.5073	11.922	10.9613
AT1G18470	28.7034	28.7865	27.7712	24.7877	24.67	25.453	24.239	22.8206	23.2643
AT1G18480	14.2727	13.8614	12.6176	10.4036	12.2642	14.0702	12.3644	12.546	11.4626
AT1G18485	11.2248	12.1472	12.2271	9.91011	10.4361	9.96994	9.38225	9.23597	10.7641
AT1G18490	14.4146	14.1072	12.8539	12.3792	11.4264	13.6511	13.0177	13.9597	14.6824
AT1G18500	45.9991	46.7794	44.7399	45.2683	47.4198	45.6366	44.9723	44.2718	40.9418
AT1G18540	319.268	308.872	286.774	387.043	403.855	413.481	436.074	408.081	397.351
AT1G18550	2.69848	2.45067	3.00912	2.74869	2.49776	3.34439	2.92087	3.39376	3.42579
AT1G18560	2.49591	2.7026	2.82399	2.50653	1.85255	1.81527	2.35952	2.05108	2.34231
AT1G18570	8.74075	12.8851	11.0129	5.22116	6.67704	6.843	5.03117	6.18273	6.18381
AT1G18580	11.6806	11.8942	14.59	10.5382	11.7693	10.2847	12.1417	10.3365	11.7718
AT1G18590	45.2561	42.9429	41.3291	39.5481	48.8867	48.3834	41.7553	44.1199	41.9344
AT1G18600	18.6138	17.4202	17.528	16.1928	17.8115	15.6842	16.0449	15.1306	16.2435
AT1G18610	6.67709	6.49938	6.09496	5.5067	5.50203	5.74779	6.1982	6.19228	4.75722
AT1G18620	13.1426	13.2801	13.959	11.9124	12.0401	10.0139	12.1027	10.2031	10.1958
AT1G18630	28.4369	23.6973	20.6346	21.5144	26.0269	23.8368	22.2388	19.8686	23.1599
AT1G18640	35.3141	37.0832	33.269	31.9732	35.4471	30.9942	32.1566	30.6547	30.8175
AT1G18650	27.6483	28.2594	26.846	27.3968	30.1909	27.5893	33.9071	28.6011	28.1896
AT1G18660	28.0225	27.0091	29.4646	25.6038	27.849	27.4773	26.1853	24.9074	26.2087
AT1G18670	6.0692	7.65527	7.51655	5.93969	6.77998	7.60928	6.96243	6.70716	7.45041
AT1G18680	9.35804	11.0694	9.33906	7.0884	9.11236	8.52239	6.29311	7.85538	8.0025
AT1G18690	2.16572	2.30156	2.34536	1.74722	1.58638	1.60125	1.99781	1.52864	1.68516
AT1G18700	15.7048	16.6418	14.8976	13.6253	14.6349	15.241	14.2617	14.7385	14.619
AT1G18710	7.97851	8.0502	8.69791	12.3852	11.4386	13.5206	10.6089	13.1046	12.8551
AT1G18720	135.291	127.014	133.94	132.498	132.957	134.341	124.098	131.238	140.483
AT1G18730	257.41	251.034	268.148	272.874	264.874	282.889	258.404	259.465	259.233
AT1G18735	0.573835	0.99417	1.59924	0.787823	0.940897	0.653241	1.05326	2.47369	0.74247
AT1G18740	13.5055	21.8157	19.1271	16.6159	17.0273	21.019	14.3704	14.3522	17.0945
AT1G18745	5.03078	5.53819	4.32521	2.87783	4.29624	3.87761	4.26827	3.72076	5.14181
AT1G18750	1.85978	1.58326	2.16534	2.33319	1.89858	2.55516	1.58172	1.66685	1.24465
AT1G18773	5.72917	4.60102	6.26901	3.19541	2.88123	4.14416	2.94387	2.57264	2.63824
AT1G18800	26.9172	26.1487	25.1756	27.0928	29.0779	28.4368	31.0639	27.9367	27.0213
AT1G18810	7.42347	8.63536	8.22243	8.25045	6.47241	6.03622	8.15104	8.60533	8.38535
AT1G18840	14.8097	15.1564	13.893	14.0172	13.6472	15.9048	14.5728	12.0456	15.2498
AT1G18850	10.3126	9.86892	10.1951	10.0447	10.3779	9.32035	12.7097	12.8985	12.2088
AT1G18870	4.40986	3.15569	3.84612	4.02368	2.96912	3.52341	2.89078	3.57697	3.86884
AT1G18880	3.34177	3.07574	2.60257	2.93915	3.47218	4.07168	3.56404	3.40944	3.43429
AT1G18890	12.3657	12.9363	14.1652	10.4682	11.0483	11.5583	11.8516	11.0199	11.1393
AT1G18900	6.49357	6.97564	6.25406	6.00223	6.23727	6.71514	6.25074	7.17338	7.67745
AT1G18910	1.84734	2.45446	1.96678	1.47376	1.38716	1.90404	1.41759	1.55093	2.08607
AT1G18950	14.711	14.4812	12.7225	12.521	11.0995	12.1794	13.1259	13.6827	14.3197
AT1G19000	152.718	161.443	151.03	125.011	122.826	114.707	122.108	115.448	119.113
AT1G19010	5.42492	4.69934	4.73007	3.66838	3.87222	4.14779	4.22629	5.13295	5.45644
AT1G19020	5.70075	12.3876	9.2177	2.78574	5.72105	9.23944	4.21205	4.65525	4.58399
AT1G19025	1.14792	2.27288	1.66989	1.20075	1.04567	1.6179	1.31686	1.31681	1.7387
AT1G19050	30.8637	27.0624	24.1213	25.1994	35.1574	27.8357	32.4495	32.1181	25.9582
AT1G19080	10.6794	9.34542	9.05262	11.2208	8.8347	9.61408	8.25074	9.9479	9.45859
AT1G19100	6.42881	4.99345	4.98499	4.77525	5.25096	5.11622	4.79709	5.5496	5.794
AT1G19110	24.0213	23.5645	24.3842	21.4036	21.8091	22.3425	21.1237	22.6152	21.8267
AT1G19120	26.9839	26.9841	25.7338	20.9748	22.0499	22.4361	25.3408	23.9822	23.8178
AT1G19130	45.755	46.9163	45.0474	36.2439	42.4881	38.3405	40.2664	39.9254	36.2508
AT1G19140	18.9344	19.6959	17.9846	19.3753	20.5331	21.6438	18.2583	20.1795	21.6414
AT1G19150	235.543	233.151	227.871	241.182	244.909	260.053	230.707	238.641	239.233
AT1G19170	12.2653	12.068	11.6076	9.58289	10.2308	12.5237	11.2036	10.5979	11.8001
AT1G19180	7.78654	14.7136	10.9648	5.60712	10.5003	10.2545	4.42247	7.45271	5.43249
AT1G19200	0.970189	1.02052	2.0056	1.42712	1.57816	1.89333	0.794983	1.49368	1.56913
AT1G19220	4.23159	4.82734	3.94966	3.55725	3.46326	3.61657	3.70426	3.2191	3.95895
AT1G19240	17.4138	14.0353	15.2572	13.6169	12.3453	14.135	14.4179	13.0552	16.327
AT1G19270	8.23828	7.9793	6.81415	6.67937	4.72721	6.71986	6.7966	6.60705	6.10834
AT1G19290	4.14785	3.5607	3.42467	3.30903	3.79539	3.72215	3.1722	3.43492	3.74708
AT1G19300	18.1908	22.2753	20.8607	20.8426	20.2866	17.5866	18.5281	19.1209	19.5778
AT1G19310	20.8733	17.619	16.4943	13.5955	15.2112	13.9807	14.9798	14.2787	15.388
AT1G19330	17.1523	15.8768	16.3427	13.9732	12.5956	13.8942	15.6762	14.7037	16.7015
AT1G19340	3.65487	4.06671	3.98518	3.24426	2.92749	3.0846	2.96385	3.27572	3.53311
AT1G19350	70.637	76.4567	79.7982	51.7692	57.8158	57.6677	54.6972	56.4136	60.8929
AT1G19360	20.7611	21.139	19.8562	16.1019	14.654	15.2446	16.0861	15.3064	16.0468
AT1G19370	14.6503	14.8364	14.7769	11.9655	14.2818	12.8207	13.1342	12.6795	14.4863
AT1G19380	8.16728	20.9651	14.2963	5.24641	6.96199	11.7711	6.10293	6.36509	7.51354
AT1G19396	1.10811	0.319968	0.527904	1.3523	1.7945	0.420484	1.41245	1.87328	1.72582
AT1G19397	1.83351	2.70595	2.25649	2.23754	1.60833	1.46879	2.57076	2.15247	2.05016
AT1G19400	33.6557	40.1992	36.8583	33.2551	30.3529	28.1978	32.2905	31.0198	33.0075
AT1G19430	12.2344	13.1289	12.3311	13.7382	14.4381	11.5576	13.4065	14.1921	12.8371
AT1G19440	15.8847	16.7829	15.9382	18.4834	17.2214	18.1421	15.2353	17.0695	17.4082
AT1G19450	12.0519	14.8274	13.865	16.1539	16.2073	16.8834	14.8387	16.4001	14.563
AT1G19480	5.68271	5.67357	5.12768	4.89268	4.85482	5.00713	4.53019	5.04758	5.01951
AT1G19485	7.57178	8.17334	8.28438	6.70582	6.66503	6.85544	6.57087	7.21253	7.46614
AT1G19510	2.66984	2.61117	3.04643	1.1824	1.88286	1.86279	1.08679	1.63793	1.95009
AT1G19520	15.7873	15.997	15.4082	17.91	17.3518	17.5462	19.2784	19.0683	17.1119
AT1G19530	1.15948	0.251099	0.388386	0.795926	1.45227	1.81489	1.66265	2.297	1.40645
AT1G19540	1.5601	1.18763	0.962822	1.88226	3.22986	2.79853	2.60322	2.51749	2.65066
AT1G19570	365.544	361.985	375.579	377.913	450.444	479.038	339.193	389.753	355.013
AT1G19580	29.6712	28.1797	28.5006	33.5982	36.2293	35.4258	34.1659	31.3105	32.0324
AT1G19600	33.2544	32.9567	32.3601	23.2629	27.5646	24.2616	26.51	27.1109	24.0432
AT1G19610	0.801556	0.495963	0.490963	0.157209	0.52154	0.78212	1.05088	1.59701	0.370397
AT1G19630	1.3825	1.44325	0.683951	1.89804	2.5187	2.09841	2.35862	3.23602	2.6373
AT1G19640	2.1389	3.53972	2.05314	2.89268	4.59468	4.07024	2.6368	3.11663	2.68486
AT1G19650	13.1383	11.5739	11.8869	13.1155	10.7103	12.0664	11.1123	10.9828	11.8851
AT1G19660	149.487	157.346	151.223	154.478	142.16	140.399	148.861	137.423	149.405
AT1G19670	140.658	159.235	189.269	143.201	230.718	202.09	105.392	140.732	102.26
AT1G19680	14.2766	15.0207	14.4295	9.02858	10.1633	9.98167	9.76864	9.62066	9.90879
AT1G19690	13.7551	15.3247	14.7015	13.8086	14.6303	15.2965	15.3235	13.0547	15.0455
AT1G19700	15.6295	17.0814	18.2054	15.8437	14.0545	15.5076	16.3757	17.5262	16.717
AT1G19710	11.1911	9.79606	11.0826	8.75081	8.61559	8.99468	9.43484	8.78897	10.7047
AT1G19715	51.175	50.1057	49.5157	40.6284	39.1032	38.7877	44.8311	41.8304	42.4493
AT1G19720	36.0659	33.4758	33.3083	27.1176	28.1406	27.8102	28.4612	28.3124	28.515
AT1G19730	14.5036	13.4922	12.0236	13.7325	11.7148	14.0706	15.4088	12.682	12.5568
AT1G19740	110.013	115.532	118.925	109.178	115.765	106.359	110.812	109.529	112.322
AT1G19770	40.0438	61.5696	45.883	35.6699	35.4177	39.587	33.6401	36.2123	37.7304
AT1G19800	29.3537	30.3569	28.9722	35.2981	38.4333	33.771	34.2708	32.2899	32.6601
AT1G19835	27.3519	29.5501	26.3503	28.6946	29.853	30.047	29.9074	28.6098	30.508
AT1G19840	1.42738	3.04362	1.6477	1.80892	1.40026	1.37492	3.023	2.92345	2.0126
AT1G19850	5.8167	5.71576	4.78492	5.26196	6.13375	5.61211	5.94859	5.45018	6.09346
AT1G19860	13.5891	13.1364	12.7567	10.4678	11.9686	11.3379	12.5874	13.4125	14.2881
AT1G19870	26.8908	23.1753	24.8142	23.1595	22.9167	22.368	24.5685	22.6716	23.758
AT1G19880	22.6714	23.5502	22.1793	19.9218	21.0918	20.449	21.8534	21.2754	22.6227
AT1G19910	264.277	252.028	268.195	220.863	218.494	217.996	227.549	228.779	222.287
AT1G19920	99.8204	97.7174	104.129	90.6023	94.7518	98.0825	86.9822	95.1347	97.3947
AT1G19940	2.94892	4.10194	3.46487	2.99751	2.86704	2.80824	2.47213	2.58845	3.42419
AT1G19950	12.9348	13.2184	12.4582	11.5815	12.4657	10.7981	11.8708	12.3118	12.3297
AT1G19960	601.563	548.814	552.313	480.459	404.025	428.955	497.582	531.93	576.553
AT1G19970	5.19801	6.91499	5.91996	6.05319	6.42606	6.81546	5.75006	5.47244	6.50539
AT1G19980	3.30685	3.29424	2.33943	3.0872	2.92192	3.50093	3.41418	3.60572	2.92374
AT1G19990	9.31605	8.21766	9.13339	9.04664	8.84843	8.14788	11.013	9.79503	9.43234
AT1G20010	173.715	168.407	179.927	157.883	153.782	145.922	156.455	153.041	151.651
AT1G20020	1498.12	1485.59	1549	1846.5	1870.65	1928.67	1818.79	1836.65	1839.79
AT1G20030	6.13996	6.23769	4.82406	8.78268	7.32074	7.09938	7.81804	7.45869	7.20952
AT1G20050	72.7279	68.6458	71.139	66.7089	64.8248	62.1383	67.4629	67.3565	63.3521
AT1G20060	1.19117	1.10556	1.27682	0.934499	1.39509	1.02669	1.54218	1.05719	1.11923
AT1G20070	13.5242	12.2676	9.90839	20.9431	18.417	15.914	20.8951	19.7451	15.024
AT1G20090	39.3665	37.3095	35.6398	35.4788	35.2913	39.9346	34.1805	36.247	38.1387
AT1G20100	33.9971	29.6162	27.7629	23.5482	24.7121	26.1213	26.6313	27.4875	25.4445
AT1G20110	46.9915	46.7248	46.3149	42.9556	40.8551	41.0618	44.7637	37.6182	41.7398
AT1G20140	12.8329	13.4446	11.595	12.7295	11.8122	14.6852	12.0239	11.415	13.2573
AT1G20160	3.90208	2.90513	2.5774	2.22975	3.11259	3.07341	3.91984	3.2626	4.02539
AT1G20190	56.2941	61.2261	65.9745	77.2255	79.1914	68.1399	86.9059	83.5147	80.0021
AT1G20200	41.982	41.0193	37.7665	36.8678	40.8294	41.6133	39.8059	42.0335	39.6268
AT1G20220	51.0562	51.6093	52.1003	42.8305	46.475	42.1337	46.9486	46.3705	45.6254
AT1G20225	30.48	36.0261	35.1349	33.4319	34.0956	32.8289	31.011	32.0539	32.8644
AT1G20230	1.73312	1.82852	1.88154	2.44042	2.55027	2.15	2.11564	2.16922	1.84474
AT1G20260	172.879	177.899	180.746	163.675	165.089	167.763	155.11	156.517	158.671
AT1G20270	11.9335	12.9956	12.5073	13.8351	13.3207	12.4636	10.9953	12.3444	12.6628
AT1G20300	7.23532	6.31369	6.81458	6.64663	6.68775	6.51049	6.53028	7.01506	6.4533
AT1G20330	89.3926	88.3324	90.2418	87.0071	93.9238	93.2496	91.9936	87.5168	94.2305
AT1G20340	5657.18	5667.34	5977.43	5651.85	5644.65	5828.51	5294.92	5252.79	5107.49
AT1G20350	2.42106	2.09725	1.6683	1.42453	1.20772	1.31242	1.52095	1.09629	2.05107
AT1G20370	12.2959	12.434	11.6358	12.7138	13.7313	12.2111	14.1055	13.8612	15.3103
AT1G20380	5.07924	3.53125	4.83689	3.4717	2.83963	3.52385	3.35102	3.20612	4.25434
AT1G20410	11.0418	12.0591	12.3447	9.86175	9.46341	9.86658	9.53421	10.1235	9.60128
AT1G20430	32.9726	33.3687	31.3501	31.9925	29.4579	31.129	30.2784	29.4446	29.826
AT1G20440	314.1	335.966	340.385	394.951	313.338	336.152	408.972	407.739	448.376
AT1G20450	197.179	226.155	218.538	241.314	221.581	248.493	248.222	258.75	268.672
AT1G20460	3.05453	3.21299	3.27414	2.24657	3.08057	2.48372	2.00233	1.93639	3.41111
AT1G20470	3.49268	3.24165	3.92207	8.33439	6.43889	6.91065	5.81927	7.16964	5.46953
AT1G20480	1.05008	1.32947	1.44305	1.58953	1.34897	1.3793	1.38995	1.05828	1.1032
AT1G20490	5.19296	5.06663	5.12687	3.00188	3.18679	3.51582	3.19809	3.74252	3.59527
AT1G20510	43.3789	55.5846	59.059	35.4781	48.3982	49.3504	33.6246	38.0631	36.9937
AT1G20515	0.71009	1.38401	0.618428	1.09675	0.848975	1.46513	0.967333	0.506425	0.287115
AT1G20540	20.8829	19.5107	17.3671	16.642	14.5039	15.3475	15.5119	14.608	16.3482
AT1G20550	2.36757	2.13214	2.01013	2.02752	2.17803	1.70785	2.1513	1.93186	1.66816
AT1G20560	18.0537	21.3478	20.0554	15.5996	16.1925	16.5277	14.3092	17.2235	14.4566
AT1G20575	17.0907	18.8815	16.9919	17.7509	17.6892	15.0006	18.7535	17.398	18.2674
AT1G20580	72.762	68.5085	61.7952	64.0684	63.855	58.8833	71.1754	69.7178	69.1946
AT1G20610	5.31347	5.15417	4.06397	3.9894	3.88222	4.37903	4.28588	3.96492	3.64039
AT1G20620	2898.51	2915.15	2885.35	2060.91	2109.67	1860.1	1961.56	1943.11	1950.99
AT1G20630	39.3429	40.0108	35.9089	39.7275	37.9398	36.6518	39.0061	34.4629	38.7436
AT1G20640	6.36568	7.21869	6.41572	7.37749	6.85295	8.43235	7.87157	7.8613	8.16508
AT1G20650	14.763	13.8221	14.9023	12.7248	13.3216	12.4149	11.715	14.9179	13.5541
AT1G20670	9.83181	10.4074	8.92607	8.69817	9.30346	7.28465	8.55633	8.62381	8.56756
AT1G20693	252.678	236.478	253.233	208.566	208.81	215.43	212.519	217.42	242.976
AT1G20696	96.0054	89.3006	93.2711	75.7028	77.6759	90.4344	90.3206	85.1789	91.6484
AT1G20720	2.3293	1.83093	1.75699	1.6187	1.85987	1.83322	2.63913	1.73186	1.81388
AT1G20760	20.4478	20.4833	19.2674	17.1365	18.0329	17.6307	17.8689	18.9982	19.4451
AT1G20770	28.8921	35.2031	26.6032	28.7418	31.8843	26.7974	30.3732	29.0653	29.9267
AT1G20780	13.9116	13.3797	13.362	9.24707	10.4559	9.49395	8.75824	9.18799	9.99991
AT1G20810	75.3438	70.8253	76.61	77.2383	73.5708	77.3312	73.2962	73.9247	74.9749
AT1G20816	10.462	8.82424	11.6569	10.9615	12.038	12.1448	12.7124	11.432	11.132
AT1G20823	15.8012	21.4156	18.5622	15.2896	18.8021	20.7755	15.5181	14.8592	15.6542
AT1G20830	25.0545	24.6306	28.3576	25.1758	25.0374	24.3464	23.7782	26.3324	26.8811
AT1G20840	55.274	57.4117	60.1401	45.9831	44.9881	43.8125	44.9428	43.9582	47.9979
AT1G20850	57.2876	54.6319	55.5043	47.6085	52.8605	49.5224	57.252	50.8487	52.8006
AT1G20870	2.76634	3.42733	2.65492	2.07562	2.37342	2.78296	2.54616	2.12075	2.42782
AT1G20880	5.48269	5.75811	5.30479	4.99595	4.02197	5.49572	5.00942	4.27542	4.57756
AT1G20890	7.0022	6.69469	6.72727	6.48013	5.15002	5.84551	6.48569	7.03661	6.82293
AT1G20910	9.56939	8.31631	8.06649	8.67356	8.74519	8.6373	8.45536	9.03093	8.78197
AT1G20920	17.7945	17.1603	17.0978	12.7496	13.4975	13.5959	14.2001	14.1843	14.4455
AT1G20930	11.7416	8.10798	7.30064	9.46556	10.6196	10.5599	12.463	10.9136	11.9843
AT1G20950	37.2438	37.9186	36.7632	37.3784	38.9508	40.0898	38.3174	37.2984	37.3616
AT1G20960	34.7559	35.3769	36.084	36.1475	36.8258	35.4894	34.4775	35.5741	34.402
AT1G20970	15.1541	16.0611	16.069	14.5308	15.3567	15.5828	15.8526	14.9882	14.1274
AT1G20980	26.8421	26.6566	27.3767	22.2256	23.818	24.1114	22.471	22.0635	25.3991
AT1G21000	10.8421	13.3929	12.0831	9.88766	9.59111	9.71353	11.9888	11.8607	12.6188
AT1G21010	7.37961	7.68185	7.17898	9.19499	9.15131	11.6481	9.46166	8.25571	8.35809
AT1G21050	3.70352	4.47201	3.96979	4.46828	5.00933	4.98255	4.31296	3.77073	4.17475
AT1G21060	7.09584	6.43268	6.75696	6.88733	6.6141	5.86106	6.81503	5.48171	5.44462
AT1G21065	141.388	146.291	143.387	145.999	151.754	153.581	140.784	148.917	145.672
AT1G21070	6.22268	7.6364	7.87983	6.57489	6.89098	7.18793	6.92854	8.083	6.51213
AT1G21080	25.8646	24.5167	27.0274	26.1396	24.6215	25.2814	25.2282	24.9984	24.6173
AT1G21090	4.90658	4.45113	4.0998	4.66766	5.41973	5.05777	6.2935	5.04535	5.16544
AT1G21100	1.39279	1.46051	1.88581	1.30833	1.50244	1.12656	1.42959	1.58002	1.42271
AT1G21120	1.86771	1.81205	1.24124	0.871826	1.32705	1.19065	0.814184	1.42082	1.89299
AT1G21130	108.181	127.545	155.793	88.3682	98.6458	100.855	88.0352	98.1466	104.101
AT1G21140	2.14419	1.31974	0.967726	0.309871	0.976597	2.50513	0.841497	0.858499	1.70352
AT1G21150	3.4877	2.99131	3.36831	3.12898	4.05779	3.02688	3.40679	2.49558	3.46267
AT1G21160	12.2459	11.6582	11.4764	9.05142	9.08287	8.97831	9.50086	9.37797	9.42921
AT1G21170	8.45209	8.6631	9.05976	8.48439	8.42431	8.61667	9.16473	8.38584	8.66074
AT1G21190	36.8782	29.1826	28.855	33.1127	28.5614	28.6961	34.4515	33.6376	36.3237
AT1G21200	6.28244	6.9356	6.57751	6.21817	4.44517	5.35552	5.0617	5.5943	5.63967
AT1G21240	1.85324	0.877353	0.692958	0.680459	0.647782	0.3925	0.346091	0.573761	0.487936
AT1G21250	146.359	147.663	147.267	87.6337	82.968	83.6947	77.4671	77.7081	106.119
AT1G21260	6.92337	7.20839	5.63721	5.75793	6.97372	7.19937	8.01869	6.1615	4.52205
AT1G21270	83.8465	84.3607	87.5844	62.1686	62.8465	55.7819	59.6305	60.3043	68.0092
AT1G21280	6.30182	6.85753	6.64324	7.29327	6.2149	5.9288	6.81106	8.056	6.12093
AT1G21310	33.2486	17.1224	14.7461	19.0127	20.6174	16.2857	22.6752	22.5473	19.043
AT1G21350	53.3284	55.5996	50.1915	56.8687	54.5023	55.5255	53.659	55.88	54.5335
AT1G21370	9.2517	8.7503	12.2106	9.89353	8.54226	8.84826	8.88053	8.8973	8.3468
AT1G21380	27.516	31.0697	29.6611	26.6682	26.2935	27.8104	26.27	27.9491	28.5501
AT1G21390	3.44281	3.62411	2.70936	2.75224	3.13614	3.42312	3.14961	3.42576	2.67838
AT1G21400	18.1891	18.993	17.1605	16.9923	14.7725	18.9928	16.1035	17.6663	20.3394
AT1G21410	8.07021	8.39523	7.64636	9.84309	7.84363	9.10492	7.35675	7.90245	8.62384
AT1G21440	68.6379	71.6658	65.6059	75.7771	85.0177	83.6839	74.8259	82.2873	73.2628
AT1G21450	8.5428	8.50929	8.6601	7.72807	7.72152	7.21203	8.23004	7.94853	7.80682
AT1G21460	13.0354	11.9485	13.2686	8.80949	10.7697	10.9856	9.56355	7.87934	9.42459
AT1G21480	10.7218	12.6968	10.3301	10.0402	11.0087	9.34809	10.3801	10.058	10.625
AT1G21500	399.486	371.836	365.461	392.577	370.567	355.558	395.654	347.64	324.715
AT1G21520	14.5162	12.7129	14.1065	8.54119	11.0435	10.0784	12.8097	9.20243	13.0718
AT1G21540	1.98389	2.55395	2.80583	2.38324	2.45977	2.32115	1.92817	2.69002	2.88183
AT1G21550	8.36735	11.6085	7.98795	7.44899	7.56247	6.77182	4.94938	5.96746	5.70918
AT1G21560	15.3928	15.6825	15.4986	11.3316	12.1832	14.0594	12.3711	11.1522	12.4396
AT1G21580	22.3202	22.5533	23.314	17.2925	17.7937	19.0245	17.8396	17.8878	18.5428
AT1G21590	49.45	48.1676	50.7428	39.8137	38.7117	39.0496	43.3597	42.48	44.1961
AT1G21600	146.998	145.105	143.461	136.31	136.181	142.107	140.843	140.05	142.565
AT1G21610	15.3925	15.938	16.5206	13.6756	12.9442	13.986	14.9448	13.4426	13.8521
AT1G21630	28.2267	29.7124	28.7929	26.8727	26.6924	25.2057	27.6432	24.3623	26.0941
AT1G21640	25.933	28.2703	27.2027	26.2216	26.9217	26.8952	25.5284	26.0485	25.4269
AT1G21650	8.36281	9.8338	8.04996	6.74782	7.0833	7.33836	7.07949	6.90594	6.67378
AT1G21660	26.302	27.9219	31.1706	27.4176	28.336	29.7422	26.6418	28.4615	29.169
AT1G21670	21.8448	23.6154	21.1309	25.1448	25.0759	23.4777	23.4299	24.0938	25.6362
AT1G21680	128.827	144.323	132.524	147.847	138.249	129.416	144.572	138.988	141.974
AT1G21690	13.3406	12.3766	12.2695	11.0231	12.4148	11.1087	14.3592	11.6416	11.9424
AT1G21695	1.60463	1.47969	1.33161	0.781713	0.565818	1.35528	1.06885	0.85317	1.50691
AT1G21700	16.0503	17.1948	14.4031	13.8676	15.3803	14.0516	15.1382	15.8616	15.7671
AT1G21710	9.94074	9.71923	9.32351	7.9779	6.65828	7.69676	7.58854	8.43335	8.47226
AT1G21720	69.9569	71.0353	73.7427	76.7748	86.9807	89.765	76.4493	70.5513	73.8804
AT1G21730	6.7471	6.36748	4.89334	5.88507	6.59718	6.41236	5.71631	5.88614	6.92451
AT1G21740	2.25099	2.13417	2.35583	2.14138	2.38954	2.42124	2.50095	1.59554	2.36975
AT1G21750	130.796	130.555	122.685	111.906	118.391	113.791	109.494	109.066	113.68
AT1G21760	16.6784	17.011	16.9301	13.6121	14.7027	14.3054	11.5945	13.9351	14.0468
AT1G21770	152.004	146.423	138.502	136.243	135.313	132.151	139.988	160.677	142.762
AT1G21780	26.2216	22.8036	23.3978	20.5444	22.7291	21.2935	19.7651	19.8866	22.6479
AT1G21790	9.3878	9.91556	8.73869	10.5709	9.67678	10.64	11.3835	12.2158	11.0545
AT1G21810	1.64507	1.25489	1.47384	1.75289	1.99059	1.90066	2.25335	1.99236	1.82671
AT1G21830	9.06018	10.3926	10.3519	7.92802	9.16007	8.78382	9.82252	9.0888	10.7888
AT1G21840	3.55363	3.41661	3.7254	2.62705	2.7035	3.46746	3.13587	2.97071	2.48424
AT1G21880	27.1361	27.6664	26.1852	19.7781	23.163	20.6552	24.7338	21.4523	23.5947
AT1G21900	33.4573	33.279	36.3944	31.0765	33.6808	35.7258	37.2951	35.2737	35.005
AT1G21910	0.915178	2.15182	2.00867	0.717975	0.913054	1.24026	1.39983	1.27085	1.83258
AT1G21920	15.1271	11.2973	11.8697	10.6865	10.435	7.32281	11.187	10.5021	10.6097
AT1G21930	29.1776	27.4227	31.2753	29.7163	27.534	27.7878	29.6433	27.2013	29.8151
AT1G21980	13.9955	14.5122	14.128	10.2382	10.9479	12.4377	11.4396	11.2141	12.5846
AT1G22020	13.6754	14.0305	14.8647	13.6412	12.6908	14.0839	12.5504	13.0853	13.2937
AT1G22030	4.16301	3.2723	4.25572	3.334	3.86241	4.82684	4.59882	3.37219	3.28338
AT1G22040	8.36251	9.56308	8.16499	8.56335	7.64275	6.4093	8.04187	7.03346	8.33226
AT1G22050	11.0718	10.1292	9.50639	6.97987	8.02731	7.65238	7.84112	10.0986	8.22257
AT1G22060	13.813	14.1779	13.0222	11.5827	12.0656	11.8828	11.7283	11.037	12.1977
AT1G22065	2.22343	1.6407	0.706157	2.9395	2.92554	2.43735	1.60597	2.81904	3.28527
AT1G22070	32.3019	28.8348	28.6931	20.3243	20.9535	23.4812	20.871	23.6547	25.2704
AT1G22140	30.9051	33.5106	37.5821	38.0406	37.957	41.8541	37.1651	45.1292	40.5619
AT1G22160	12.8555	18.3595	17.7274	10.9712	12.8498	15.6628	10.4428	13.7442	15.8092
AT1G22170	5.86714	6.53453	6.44521	7.30457	7.801	8.25543	6.73063	7.66986	5.06875
AT1G22180	7.84922	7.5436	7.74381	4.12822	5.97615	6.00137	5.68936	6.28801	6.27375
AT1G22190	12.4882	18.545	14.1077	11.1836	11.3451	14.063	9.92404	12.9315	11.9408
AT1G22200	30.2538	30.2121	33.6762	29.8781	31.7415	28.6764	28.1764	28.8285	28.6532
AT1G22220	0.844747	0.658586	0.543288	1.39171	1.50053	1.25013	1.45361	0.856832	1.63949
AT1G22230	1.40685	1.9499	1.508	1.54518	1.46461	1.87608	1.42946	1.42698	1.82029
AT1G22250	6.8835	5.21077	5.91601	3.49069	6.83524	5.08282	5.97578	6.36869	5.75036
AT1G22270	48.0329	42.6754	47.1132	45.2313	49.5742	47.8446	42.8277	45.2847	43.9057
AT1G22280	32.9418	32.7941	35.8591	25.9171	26.8047	30.35	26.8642	28.1761	29.8873
AT1G22300	213.271	207.311	205.567	194.814	203.163	200.552	221.16	208.592	198.434
AT1G22310	6.5808	5.81939	4.76141	5.34561	4.49596	4.65094	5.06434	5.04098	4.61215
AT1G22330	12.3359	13.3491	12.8521	12.5569	12.0772	11.1556	12.917	9.59866	10.2761
AT1G22340	1.24739	1.53078	1.41135	1.1417	1.48347	1.42	1.07323	1.44974	1.19553
AT1G22360	26.9561	26.5187	29.3683	23.6464	27.537	24.4415	24.4951	24.7541	23.9451
AT1G22370	17.8601	15.8681	15.1417	12.5262	10.5253	12.9128	11.5577	11.2553	13.1041
AT1G22380	1.80489	2.79783	1.86678	2.26059	2.85558	2.88372	2.50643	2.68987	2.5265
AT1G22400	5.11089	6.2593	5.3524	6.16993	8.34803	6.28624	6.36852	6.25656	5.95409
AT1G22403	2.07602	2.34568	2.12852	1.48705	1.47999	1.23302	1.76028	1.9455	1.75181
AT1G22410	101.481	107.234	98.9728	89.1684	97.5459	97.0166	89.0631	92.5693	94.7121
AT1G22430	43.8436	43.5605	45.8327	38.9185	37.6525	39.7586	34.4255	36.2852	37.9504
AT1G22450	88.4708	78.3789	83.3277	88.0202	89.0484	89.4568	90.2864	81.3377	81.1762
AT1G22490	1.87878	1.37433	0.716038	1.83423	1.86355	2.61404	2.58634	1.74685	2.02575
AT1G22500	3.59539	3.79292	4.38809	2.83461	3.50212	2.99877	2.69524	3.20451	3.14738
AT1G22510	9.10736	9.96761	11.3892	7.32736	8.60834	8.8069	8.53793	7.38764	8.71113
AT1G22520	24.8981	24.7932	26.5219	22.895	25.6478	29.3147	25.8931	28.8143	24.2533
AT1G22530	35.3722	41.16	46.5334	44.5798	41.4328	43.0976	44.0011	38.9889	39.8373
AT1G22540	13.5239	13.8393	12.266	12.7181	12.9961	12.9704	12.4171	12.3733	13.3533
AT1G22550	3.11075	3.42745	3.89013	2.43509	3.62907	3.6344	2.53556	2.97535	3.50121
AT1G22570	2.86796	3.72656	3.17022	3.56831	3.04791	2.65267	3.49568	2.6893	2.57693
AT1G22590	14.9033	14.1828	13.8748	14.9854	18.8658	18.5585	19.1835	20.1375	21.5764
AT1G22610	22.7333	24.8625	26.6924	23.5031	24.5474	25.599	23.4324	24.0843	24.8102
AT1G22620	14.4072	14.3742	14.9533	14.6948	15.1898	14.0977	14.0007	14.3361	14.3204
AT1G22630	152.26	159.411	161.513	233.664	210.457	229.637	246.911	227.811	236.502
AT1G22640	7.44185	7.67053	7.11861	7.88906	7.29382	6.00521	7.07823	8.06188	6.7036
AT1G22650	9.25517	10.0157	9.62966	6.40914	6.40342	6.82824	6.13375	7.29533	7.63803
AT1G22660	6.14796	6.81599	6.72557	7.19013	7.55929	6.9123	6.79157	7.08919	7.1745
AT1G22690	51.6361	55.2035	49.7942	59.6588	59.8723	65.0942	77.3818	62.3565	50.8725
AT1G22700	110.194	107.364	110.302	112.817	113.661	117.543	109.886	109.977	107.212
AT1G22710	123.705	111.114	101.965	93.9262	102.457	100.082	96.6309	107.654	116.633
AT1G22730	14.1697	13.8963	13.921	14.2859	14.0923	15.2555	12.57	13.243	14.5557
AT1G22740	18.3514	18.155	16.4296	21.1149	21.8932	20.2973	21.6503	23.0691	24.284
AT1G22750	32.4853	30.2618	27.6424	37.3948	35.51	35.9565	33.5397	36.3084	35.9426
AT1G22770	40.0935	41.4881	34.0758	40.3111	36.578	34.458	39.3673	38.347	33.6159
AT1G22780	194.808	189.171	178.922	234.09	233.401	228.87	240.54	254.233	234.316
AT1G22790	23.869	23.8576	21.4659	18.7592	18.9813	17.4017	18.8098	19.4897	19.4288
AT1G22800	11.4144	12.6062	13.0853	12.5463	13.4133	12.1303	12.1449	12.8107	13.8319
AT1G22830	2.46025	2.18538	2.72653	2.28996	2.12715	2.89563	2.34397	2.24696	2.02325
AT1G22840	186.787	184.317	178.094	190.327	194.835	209.944	228.147	226.075	212.637
AT1G22850	99.1213	99.5638	102.561	98.9557	101.169	103.746	95.6121	100.81	102.527
AT1G22860	7.15321	6.89847	6.76544	6.31178	6.38827	6.15608	6.41819	6.73786	6.87262
AT1G22870	5.587	6.08975	5.69124	4.52099	5.05563	5.13864	5.43302	5.44176	5.18628
AT1G22880	3.00128	3.7373	3.30323	2.24419	1.9284	1.89133	2.30558	1.80071	2.08033
AT1G22882	13.3331	13.6929	13.4938	11.5722	11.7865	13.2092	12.5578	12.2414	11.2129
AT1G22885	11.3049	10.044	10.5641	9.94908	15.7109	14.1891	25.2723	23.705	20.3154
AT1G22890	20.5994	19.6522	21.594	15.947	18.9298	20.454	24.6721	17.2583	19.1776
AT1G22900	2.03627	0.985719	1.28392	0.904462	1.20022	1.43173	2.61077	1.82241	2.19556
AT1G22910	25.0203	23.5172	23.9864	20.9213	24.9488	23.5596	24.5291	22.454	24.0911
AT1G22920	26.7424	24.1714	25.8258	22.816	23.4678	25.2796	24.8922	21.8987	24.4134
AT1G22930	39.1221	39.07	35.8776	38.0679	37.7731	36.7682	35.5564	36.7257	38.5608
AT1G22940	16.8709	16.8437	19.126	16.3706	16.931	15.755	18.1401	17.2573	19.5781
AT1G22950	15.6267	15.1586	15.9838	13.4146	15.4132	13.0995	14.6458	14.5035	14.4631
AT1G22960	3.33947	3.1984	2.64686	3.32558	3.25623	3.85512	2.99462	2.68356	2.38357
AT1G22970	15.0038	13.6159	12.3434	12.2323	13.629	11.9608	12.3425	12.309	14.9993
AT1G22985	3.29582	3.91012	2.99518	3.34446	3.72017	3.42564	3.36992	3.36114	2.08584
AT1G23000	3.12794	1.70821	1.71286	2.42725	2.63252	3.25114	4.17334	2.9744	2.96938
AT1G23010	1.7416	1.67865	1.36724	2.4584	2.48024	2.12221	3.03908	2.89235	3.70278
AT1G23020	9.35915	10.3519	10.9179	8.55594	8.99346	8.21318	7.76416	8.6944	6.83993
AT1G23030	11.7188	14.1554	16.0895	13.0441	13.8009	13.3936	11.194	11.04	13.6927
AT1G23040	5.38694	5.29836	2.52623	4.62236	4.95821	3.89661	5.27855	5.62053	4.84029
AT1G23080	72.2774	70.8235	77.5966	70.6182	70.0116	66.8452	69.4109	65.7387	68.8445
AT1G23090	11.553	11.9825	12.0278	11.3338	14.173	12.8997	10.6636	12.0943	11.2159
AT1G23100	11.6169	10.8179	6.74488	13.2908	14.5504	17.4121	15.1035	15.3425	14.4045
AT1G23120	0.711459	0.616302	0.915132	1.56283	0.842511	0.728918	0.979401	1.26287	0.536981
AT1G23130	1130.91	1023.48	900.483	904.374	928.419	960.746	1026.29	1032.55	1039.07
AT1G23140	4.74084	4.85967	4.997	5.53243	4.53448	5.93656	4.62279	3.20578	4.34496
AT1G23170	7.69591	7.44753	7.54214	7.06397	5.6684	7.1088	5.90252	6.74662	6.54352
AT1G23180	22.0078	23.0926	22.7867	22.7312	23.5387	22.2803	21.7881	22.2449	20.148
AT1G23190	75.0818	80.7482	74.5069	81.6795	83.556	79.5382	75.634	77.2583	81.2143
AT1G23205	22.5076	27.8252	30.3089	49.6899	53.1114	55.6221	50.9268	46.1755	47.4392
AT1G23220	19.6807	16.8929	17.1201	17.7394	16.5653	16.9562	18.4597	15.6998	15.1573
AT1G23230	10.1786	10.1654	9.66478	10.3561	9.58384	9.28385	9.24847	9.8138	9.90087
AT1G23260	36.4114	35.9626	36.8943	25.4648	25.4572	25.4368	31.9882	31.1715	29.059
AT1G23280	26.7862	27.1983	29.1853	28.6252	31.3717	30.5487	32.9796	30.6651	31.2091
AT1G23290	370.291	362.67	353.342	449.339	451.68	456.523	446.466	457.346	446.256
AT1G23310	882.057	987.776	1000.32	919.655	945.679	944.402	894.651	919.631	929.06
AT1G23330	5.63303	6.1447	5.78244	5.11483	4.80546	7.39644	6.90654	6.8775	6.39505
AT1G23340	4.18018	4.45295	2.39173	2.75317	3.19034	2.89376	3.53174	3.0439	3.19767
AT1G23360	28.7034	26.4157	30.0407	25.9834	26.0584	27.4957	28.4856	25.6527	26.9301
AT1G23380	0.466098	0.67293	0.457975	1.17317	1.20298	1.54757	1.15851	1.28041	1.047
AT1G23390	36.3137	38.9995	36.2023	38.7613	34.3409	30.1123	35.9826	35.5452	28.0945
AT1G23400	66.3461	69.4106	68.9972	58.7116	59.4725	58.4755	57.3304	59.8682	57.5472
AT1G23410	8.42669	7.661	8.31709	21.1909	22.1922	25.1691	25.4593	21.6855	20.9605
AT1G23440	31.7543	30.751	34.8936	30.4348	29.1532	27.907	26.9771	29.1194	29.6087
AT1G23460	9.70552	8.16547	8.08314	6.85411	9.15901	8.50499	8.65081	9.29549	8.69554
AT1G23465	0.541956	0.375575	0.697104	0	0	1.48068	0.248687	0.412282	1.1687
AT1G23480	9.54121	10.424	11.5225	9.2282	9.8838	8.99871	8.98161	9.06487	9.20184
AT1G23490	249.141	255.241	266.001	172.052	188.128	187.941	179.793	183.124	184.75
AT1G23530	3.74334	3.61682	3.08651	2.37197	4.24051	3.44185	3.13811	3.8334	4.60538
AT1G23550	1.08889	1.46366	1.12692	1.75269	1.88117	1.88072	2.15369	1.90425	2.30765
AT1G23710	8.28196	15.619	10.2645	9.35687	9.35172	9.13338	9.89673	10.9928	8.74381
AT1G23730	4.02353	2.60301	2.56585	0.978925	1.39182	1.50744	1.69437	1.93723	1.97694
AT1G23740	152.987	178.436	178.602	215.221	212.579	212.127	197.914	206.796	204.159
AT1G23750	14.4419	13.8656	14.5127	16.7706	14.0873	14.9333	14.5654	13.9618	14.5984
AT1G23780	20.3184	22.7831	20.5676	19.3034	21.2961	18.6735	20.2093	20.4133	20.3324
AT1G23790	3.51767	3.38576	2.42394	2.83634	3.40778	3.71841	3.36282	3.2919	4.06377
AT1G23800	10.1889	9.1321	8.00904	7.68429	8.21704	8.75322	7.94813	8.6122	9.1403
AT1G23820	113.965	122.204	115.184	116.385	119.762	128.262	118.984	115.368	126.524
AT1G23830	3.86406	3.77538	5.20142	3.76285	2.66036	4.14302	3.55651	3.36106	3.68188
AT1G23840	3.42877	2.92949	3.87667	1.48315	2.13928	1.92488	1.83199	2.56073	2.0764
AT1G23860	20.2098	18.7504	19.1769	18.2448	18.242	17.6424	19.6791	19.2761	16.7499
AT1G23870	3.34426	3.1778	2.52392	3.84176	4.27425	3.55453	3.99304	4.1536	2.88838
AT1G23880	2.51918	2.81707	3.11761	2.76688	3.00407	2.86777	2.36449	3.13595	2.76563
AT1G23890	3.64626	2.74206	2.92057	1.87036	3.64996	3.01048	3.26357	2.74333	2.76501
AT1G23900	20.139	21.2367	20.5309	17.2723	17.5948	17.5574	16.7297	17.8553	18.4581
AT1G23935	1.28481	0.993721	0.959109	1.48044	2.06904	1.61931	1.65814	1.83261	1.73165
AT1G23940	1.43181	2.00812	1.93671	3.18264	2.88803	2.56134	2.58113	2.55016	2.02167
AT1G23950	28.4493	27.2847	28.9619	24.4372	25.0582	28.8304	24.5636	23.8561	26.8608
AT1G23960	32.4314	33.9713	32.3387	26.8926	25.7163	25.5629	24.1389	27.4981	24.6042
AT1G23970	11.3422	10.4689	10.6484	11.3835	12.0064	12.422	10.4092	10.959	10.7535
AT1G23980	3.0046	3.8196	3.88984	3.21432	3.30568	3.42037	3.49156	3.71053	2.86099
AT1G24020	217.253	217.971	185.481	174.299	172.524	196.117	172.829	183.81	181.197
AT1G24030	1.33922	1.69771	1.40049	0.98658	1.13066	0.855229	0.824366	1.28383	1.26789
AT1G24040	24.7467	28.6348	25.2034	21.0724	24.5586	21.9751	23.019	22.3127	22.1442
AT1G24050	57.1228	52.1472	53.3274	45.0438	47.0535	48.8539	44.0226	44.1978	46.6411
AT1G24070	4.55943	4.13881	3.2484	4.423	6.34185	5.96735	4.51009	4.56927	4.29791
AT1G24090	2.39386	1.44829	0.773864	1.40852	1.34991	1.4707	1.35129	2.0716	1.06523
AT1G24095	2.27987	3.00729	1.83283	1.92071	2.26558	2.47738	2.85317	1.57669	1.78779
AT1G24100	69.185	72.4545	68.7978	60.916	69.8418	74.4239	65.6704	64.6841	63.4633
AT1G24120	23.9011	23.2636	20.4576	20.3617	22.9024	21.0538	21.8604	19.9278	19.4317
AT1G24140	3.02171	6.38031	4.61552	1.50384	1.61712	3.00987	1.9932	2.72971	1.75123
AT1G24145	10.5722	8.82207	7.5895	3.59536	3.71081	3.75408	4.45069	4.18115	5.33358
AT1G24147	116.236	119.302	131.952	56.7795	51.6534	57.3787	59.212	52.7431	76.7302
AT1G24148	31.4819	31.9931	30.1085	24.2072	20.6722	28.1134	23.8003	24.4711	21.5303
AT1G24150	4.82367	5.71386	5.29071	3.41903	2.84077	4.13752	3.19146	3.49883	4.185
AT1G24160	33.7682	32.8327	31.5781	30.9413	31.3501	31.2404	32.4245	32.0474	33.1877
AT1G24170	40.8451	40.0019	47.3798	43.2419	43.5508	45.9615	41.0624	39.8544	43.5668
AT1G24180	46.825	44.7377	44.4272	49.2052	51.4656	53.3418	47.2463	49.1412	48.8616
AT1G24190	11.788	12.9225	10.8356	10.8676	10.8628	10.6105	11.1249	11.8031	11.3553
AT1G24210	2.08988	1.70064	1.90072	1.30419	1.78834	1.80233	1.453	1.5256	1.98023
AT1G24240	18.3481	16.0417	15.405	13.7259	12.8846	12.7392	14.8577	15.2687	17.7622
AT1G24265	1.24259	1.89952	1.09688	1.15404	1.19849	1.49775	1.50932	1.01942	0.827523
AT1G24267	18.9768	18.2917	17.4914	17.2431	20.0701	18.0197	19.7365	19.9922	18.9457
AT1G24270	1.86813	1.49379	1.54034	1.9729	1.70173	1.22691	1.73095	2.27748	2.24669
AT1G24280	12.3162	12.8156	13.308	13.3027	14.6504	14.3873	13.6456	14.8929	17.9289
AT1G24290	3.03275	4.03982	3.22012	2.39608	2.68442	3.15928	3.38063	2.72064	3.60934
AT1G24300	14.1419	13.3589	13.787	13.9347	13.5198	12.8865	13.0739	12.8965	13.3613
AT1G24310	16.841	16.8284	13.785	15.3206	14.876	16.3054	14.5579	16.3486	16.2142
AT1G24330	1.93443	2.34272	1.99298	1.23765	1.55682	2.09521	1.44351	1.26203	1.39725
AT1G24340	8.34095	9.08535	7.59069	7.39803	7.9365	7.96747	7.36587	8.11475	6.4557
AT1G24350	16.4149	17.4533	19.1839	14.0192	12.6523	15.2491	11.5882	14.5476	14.7985
AT1G24360	114.054	114.067	106.679	103.44	101.937	101.025	100.72	102.73	105.739
AT1G24400	5.94571	7.28604	6.0312	8.362	7.1598	8.0231	6.85403	7.42814	8.00572
AT1G24440	9.27053	7.85678	7.18392	6.66683	7.34803	6.85283	6.35332	6.10594	6.44747
AT1G24450	16.4438	14.8227	16.1301	14.8284	14.758	12.7788	14.0609	15.7712	17.5339
AT1G24460	12.8829	13.6568	12.7666	11.8844	11.9448	12.0184	12.0301	10.7287	12.8992
AT1G24490	23.8037	23.3451	22.7051	24.9061	27.6296	27.8735	25.3522	24.1974	22.5283
AT1G24510	89.1269	86.0975	86.0808	83.7351	94.1554	92.8876	93.7238	97.1115	99.8808
AT1G24560	13.1882	12.8107	15.2004	15.0468	16.4978	14.5519	15.7102	14.6149	16.0547
AT1G24575	12.9647	13.0133	10.4778	13.4202	15.7465	18.1556	15.1089	18.6555	19.4152
AT1G24577	5.3926	3.87959	4.99654	4.51742	4.49596	5.72263	5.34744	5.44657	6.01156
AT1G24600	3.43912	0.851183	1.71153	2.02354	0.67131	1.81769	2.67715	2.33593	1.98651
AT1G24610	25.8793	24.384	25.9075	25.0085	26.984	27.5814	28.1327	25.4124	24.9482
AT1G24625	18.0571	17.3468	19.5662	14.1854	18.9585	15.7389	15.8605	16.2817	16.9232
AT1G24706	13.4092	13.0604	13.1877	12.7326	13.9199	13.376	13.2159	13.6895	12.9353
AT1G24764	21.9776	20.1936	18.3667	16.9601	16.3001	18.5247	18.0322	17.536	17.7671
AT1G24793	11.6207	5.96131	0.353365	0.339449	0.487986	0.234551	0.898182	1.20168	0.26659
AT1G24822	1.71428	1.215	1.00229	0.962814	0.780788	0.62093	0.715118	0.592773	1.09223
AT1G24996	3.83271	3.61304	2.77912	2.01192	1.95102	1.92488	1.81044	1.42924	2.06627
AT1G25098	7.33486	11.4013	13.814	9.69363	3.62175	3.12143	8.96483	8.51751	3.17824
AT1G25175	1.77212	0.895477	0.870619	0.810987	1.27796	1.59707	0.677645	0.842567	1.35345
AT1G25211	4.03439	4.30754	2.91649	4.079	3.19072	4.77067	4.84342	4.75827	4.65349
AT1G25220	32.5631	33.3	30.1252	25.0735	27.0151	27.7454	24.1712	25.5421	26.5287
AT1G25230	34.2898	33.8961	34.0633	32.3457	27.5338	24.949	30.2749	30.5081	24.8123
AT1G25250	5.84156	8.44616	6.39966	7.25331	6.61239	6.74769	7.73604	7.13411	6.62272
AT1G25260	45.0962	47.0934	48.7658	53.7719	54.6967	55.7611	53.6768	57.619	55.7699
AT1G25275	302.774	307.338	345.824	284.026	257.899	259.012	296.885	322.335	273.798
AT1G25280	19.2388	18.4341	18.0732	14.7069	16.1905	16.706	15.8707	15.8049	16.3413
AT1G25290	18.3824	18.2854	17.9328	16.6169	15.9171	16.9289	15.5907	17.3883	18.1724
AT1G25320	4.88007	4.2459	4.42793	5.31877	5.16677	4.70256	5.6474	5.94312	5.72339
AT1G25350	30.5688	33.5225	30.3216	34.9288	33.6175	34.5547	34.4639	35.8409	33.9271
AT1G25360	1.94528	2.05546	1.74144	1.8196	1.75253	1.41142	2.05992	1.89722	1.89002
AT1G25370	3.93572	5.72008	4.49993	3.66229	2.86811	4.28121	4.31429	3.10491	3.06482
AT1G25375	11.0035	10.4673	9.79234	10.2983	10.8741	10.9978	10.4131	9.69549	11.1405
AT1G25380	29.7011	30.7195	32.2624	27.321	25.9093	25.8201	27.2731	26.2805	29.3113
AT1G25390	11.7062	13.7474	14.3841	12.4457	11.2053	13.6782	12.6102	12.4288	14.4435
AT1G25400	3.03803	7.47955	5.52739	2.35987	4.40601	4.9601	2.38457	3.24367	2.75847
AT1G25420	21.9843	19.1449	18.4023	17.7575	18.4339	19.5436	18.4916	18.4674	16.9614
AT1G25425	10.6752	10.9161	12.8192	6.83212	9.79737	15.1676	13.6274	10.9907	12.8084
AT1G25430	2.04736	2.69742	2.27622	1.58192	1.57006	1.71277	1.8134	1.26772	1.42719
AT1G25440	243.815	216.787	223.154	168.484	149.611	140.925	166.024	154.273	153.696
AT1G25450	19.2217	21.183	18.0129	21.8222	23.441	25.3774	24.1382	20.5854	23.1167
AT1G25480	5.44493	5.70264	6.72669	4.30785	4.79178	3.81708	5.8228	4.56335	5.63869
AT1G25490	59.3338	60.4572	60.9711	56.9361	60.0053	59.0054	55.4072	60.0485	61.3054
AT1G25500	3.24282	3.51137	3.9415	2.58381	3.48146	3.09827	2.95614	2.23931	3.34041
AT1G25510	2.7758	3.67287	2.77919	3.18275	3.36213	2.98629	3.42928	4.06084	3.38762
AT1G25520	11.1394	10.9856	12.8587	11.1171	12.2936	12.3394	11.9433	11.516	11.3179
AT1G25530	5.83531	5.29555	4.46774	4.15403	5.3999	5.2369	5.63156	6.22412	5.79244
AT1G25540	10.1221	9.68977	11.5625	11.5008	10.5831	9.46044	10.0293	9.12477	9.80286
AT1G25550	42.6601	57.7924	57.529	44.051	50.8095	51.2107	42.5607	54.687	50.7381
AT1G25560	18.7671	24.2729	26.4103	12.245	14.4888	19.2065	10.9564	15.4547	15.9077
AT1G25570	21.4327	20.8298	21.7261	19.2047	21.784	21.7237	19.6495	20.7704	23.5119
AT1G25580	11.2579	13.0259	10.213	6.5405	7.51555	7.05925	8.27399	7.69361	8.66631
AT1G25682	19.4916	19.6045	16.6532	18.5865	18.2382	19.9606	19.9277	17.9402	19.7413
AT1G26090	14.9994	15.6079	15.9128	14.9689	16.497	16.1985	14.0624	14.3315	15.4422
AT1G26100	10.8332	10.5263	12.3494	9.91535	11.1214	11.6146	10.9152	11.4097	12.9786
AT1G26110	103.69	101.949	98.4876	90.6528	90.0443	87.2252	90.3643	88.6167	92.5631
AT1G26120	13.1176	12.8485	13.0498	13.6148	12.8603	11.6794	13.2778	10.979	13.0344
AT1G26130	7.52822	7.62645	7.28418	6.78053	6.32835	5.70851	6.99878	6.88642	7.20464
AT1G26150	53.0811	56.9288	49.2896	38.321	35.6802	35.3612	40.406	40.6407	40.6875
AT1G26160	29.5834	31.2242	31.5219	29.4506	27.5089	30.4745	27.4323	29.5385	31.7081
AT1G26170	11.0117	11.7453	11.2312	10.993	9.97525	10.1048	10.2878	10.2101	10.7055
AT1G26180	26.0791	27.9289	26.9314	23.9059	23.4664	23.9856	22.0731	24.2445	23.4898
AT1G26190	7.54135	7.85007	8.26218	7.26467	8.12207	7.44657	6.97835	7.58056	8.04145
AT1G26208	2.70725	2.13995	3.73618	2.5553	2.0037	2.34992	3.06686	2.14529	2.62713
AT1G26210	12.4808	13.023	14.8477	11.8128	11.9289	12.2166	13.9381	11.4486	13.3552
AT1G26218	1.78774	1.70349	2.8265	2.82256	2.80915	2.23863	2.25593	1.01999	2.31311
AT1G26230	31.4037	28.4539	31.354	36.3343	36.104	36.8448	32.2486	35.7382	32.8227
AT1G26260	4.27405	4.1348	3.34404	2.69837	2.81343	2.9477	2.5768	2.88749	3.39743
AT1G26270	24.867	22.4013	21.6035	20.1846	18.714	16.803	19.6805	18.1467	19.0436
AT1G26290	4.0882	5.56507	3.13009	4.12363	3.49604	3.22925	3.34991	4.86601	4.04817
AT1G26300	18.6124	18.9253	17.4882	15.3834	14.0077	13.8762	14.7902	15.1576	15.064
AT1G26330	1.40619	1.173	1.33981	1.23342	1.37582	1.18576	1.32935	1.15557	1.48812
AT1G26340	21.6398	23.1884	25.7562	23.6325	26.1763	24.6342	26.2754	23.2499	23.8629
AT1G26370	8.65432	8.89232	8.71431	7.94677	7.18381	8.59374	7.43526	8.24137	9.41212
AT1G26390	1.6113	0.972065	0.555152	0.55304	2.51617	0.753358	0.627148	0.656657	0.217168
AT1G26440	10.683	9.22431	9.71494	7.0022	7.97347	6.74755	7.66942	7.77733	7.803
AT1G26450	9.87146	7.77378	6.42971	6.87357	8.51888	9.67819	9.80716	10.2402	10.5928
AT1G26460	24.1997	22.9794	23.9152	23.0638	26.1848	26.1484	21.69	23.3041	23.5119
AT1G26470	33.2243	29.7869	37.7713	63.1577	66.5966	65.8575	59.17	62.0575	57.5345
AT1G26500	1.67085	1.36053	1.36114	1.6975	1.64378	1.86402	1.76342	1.65239	1.69347
AT1G26520	6.98933	7.34615	5.29423	6.2692	6.31016	6.75419	7.48345	7.56194	7.83754
AT1G26540	2.38863	1.8332	1.81921	2.58898	2.65303	2.86228	2.45174	2.63002	1.9881
AT1G26550	182.259	180.837	174.189	172.455	183.204	183.817	199.371	185.53	191.322
AT1G26558	0.735174	1.81956	1.01318	0.720948	2.2004	0.478232	0.722891	0.399478	0.452963
AT1G26560	21.9522	25.7422	26.2538	25.4354	24.6255	25.3799	24.4298	23.1639	23.5464
AT1G26570	8.35574	9.39421	9.81402	7.40369	8.98798	10.0517	8.3958	8.71571	8.68991
AT1G26580	41.0838	38.615	35.1247	27.8274	27.9439	27.8998	30.8288	27.6365	25.6801
AT1G26600	2.16946	1.82402	1.84667	1.31403	2.03434	1.01692	2.48875	1.61801	1.85758
AT1G26620	4.29399	4.67911	4.03651	3.53247	3.75628	3.10361	3.87039	3.65112	4.20733
AT1G26630	704.75	672.117	665.037	672.212	704.203	733.194	680.797	672.7	663.112
AT1G26640	18.3686	16.844	18.4164	15.0801	15.1437	13.8558	15.2825	15.5732	16.3246
AT1G26650	20.7802	18.986	19.0605	17.7421	16.5748	18.2812	17.6713	15.2051	19.3589
AT1G26660	4.55751	5.32114	5.59317	5.53158	5.59556	6.01526	5.15248	4.77345	5.05647
AT1G26665	28.1746	30.9921	28.2828	22.6298	22.8715	20.0731	24.2592	22.1947	25.2122
AT1G26670	54.8766	51.4949	50.5759	33.8616	31.0463	30.9963	34.338	33.3993	33.5813
AT1G26690	30.9935	32.5134	31.6369	24.1254	23.9849	26.6722	28.444	24.5871	27.4703
AT1G26730	1.84626	2.24295	1.76179	1.76195	1.62027	1.97358	1.52391	1.45589	1.72364
AT1G26740	24.2168	23.8411	21.8364	26.672	24.8862	28.95	28.8642	25.829	22.2563
AT1G26750	35.9533	34.9439	36.3731	36.0498	39.1642	43.0964	35.7498	35.414	35.5302
AT1G26760	2.09475	1.8391	0.697882	2.02091	1.57294	1.9657	1.91594	1.86631	1.89236
AT1G26761	20.1694	21.4919	22.27	21.6625	22.3401	23.7732	21.7455	22.0874	22.902
AT1G26762	1.51142	0.572805	0.506277	0.25938	0.688394	0.860283	0.650198	1.79653	1.62966
AT1G26770	35.1623	37.4465	34.3806	41.8726	52.6949	47.4167	42.8675	45.141	41.7859
AT1G26800	7.03393	4.48025	3.90287	5.33972	3.42983	3.0616	4.93642	4.1968	2.72138
AT1G26810	3.77909	4.10104	3.65016	4.36163	3.66944	3.99474	3.90651	3.68573	3.76128
AT1G26820	8.73767	7.27466	7.4927	8.33057	8.00357	8.89683	7.1836	8.30875	9.63056
AT1G26830	28.8545	26.6866	26.9968	26.6985	25.4757	25.2136	25.4537	23.3058	25.9654
AT1G26840	5.95621	5.80452	5.79919	7.08701	6.556	7.34545	7.57303	6.10435	6.5827
AT1G26850	142.228	142.097	142.682	134.235	139.94	139.201	138.19	137.089	138.452
AT1G26880	228.044	205.963	203.577	257.514	262.448	267.726	275.719	264.1	260.13
AT1G26900	3.71821	3.0164	3.41617	2.91701	2.15048	3.12416	2.53895	2.99318	2.89545
AT1G26910	16.5427	14.6307	13.516	19.7734	21.0757	20.1487	21.8306	22.0009	22.2648
AT1G26920	34.428	31.7059	38.0067	31.7204	28.6524	30.7287	29.326	26.6835	24.542
AT1G26930	1.80348	2.3292	2.14403	2.2059	2.21036	1.94106	2.78362	2.9518	2.89917
AT1G26940	14.0031	11.611	12.0896	10.3231	10.7704	10.6685	10.626	12.7112	13.4535
AT1G26945	17.5962	18.6867	18.151	18.5986	20.1198	14.5833	18.1588	18.4827	16.353
AT1G26960	5.05148	5.73641	6.46119	3.9047	4.17616	4.15582	4.28532	4.41331	5.44665
AT1G27000	55.2195	58.7952	52.4479	51.86	49.7892	51.9506	50.8918	52.7818	50.0936
AT1G27020	12.1649	8.40277	11.4629	5.3488	8.69125	5.7475	6.93205	8.66954	7.11554
AT1G27030	44.5289	44.5075	40.1249	29.2794	32.5391	31.1943	31.2014	30.245	28.8425
AT1G27050	16.4956	13.2687	13.5603	17.8791	17.0034	19.9783	17.7851	19.8137	18.1203
AT1G27060	3.84494	4.08766	3.93404	4.13902	4.37806	3.68066	3.75922	3.04683	3.39196
AT1G27070	8.06258	8.23139	7.79345	7.1159	6.42634	7.43002	7.37732	6.63239	7.78774
AT1G27090	87.6844	87.1251	80.4472	78.2487	71.916	73.0519	76.9694	69.9981	74.9347
AT1G27100	27.6207	39.9476	33.5871	22.1926	22.0872	25.7511	23.6947	23.9723	25.097
AT1G27120	9.11518	9.73232	7.5892	7.45038	7.53084	8.27708	8.00059	8.62742	7.8626
AT1G27130	82.4141	94.7469	107.407	78.3569	87.9438	88.5974	81.4167	81.2319	82.018
AT1G27150	14.4061	13.4373	12.7902	10.948	9.43788	10.5024	10.45	9.59388	11.0771
AT1G27170	1.28167	1.33424	1.24125	1.26568	1.38257	1.13906	1.62506	1.58224	1.67286
AT1G27180	2.28113	2.29503	1.95172	2.24702	2.12453	1.85152	1.74848	1.90652	1.85296
AT1G27190	26.1236	25.9926	25.6203	24.2741	22.6249	22.3372	24.9781	22.3875	24.1577
AT1G27200	9.30687	9.79822	9.43275	10.2473	9.98875	9.51952	9.17025	9.52179	8.91718
AT1G27210	17.4485	17.2466	16.0413	12.7538	12.4407	11.0041	13.4545	12.0311	12.2873
AT1G27290	27.9719	29.3523	27.0007	24.8971	24.7109	26.922	27.985	24.6933	27.053
AT1G27300	12.3056	12.2424	12.4991	9.29564	10.1326	10.4604	11.8358	11.923	12.573
AT1G27310	107.484	102.191	107.062	100.866	97.4915	102.959	96.3864	101.875	98.0134
AT1G27320	35.5032	36.084	34.1784	31.2047	30.1873	29.1651	30.0276	29.2148	32.3535
AT1G27330	156.851	151.5	148.221	116.704	107.594	121.413	129.655	128.632	114.311
AT1G27340	34.0827	35.9032	37.2373	23.2646	24.5631	25.492	22.9254	24.9211	23.3776
AT1G27350	108.599	113.967	117.172	101.172	92.6029	102.015	94.49	99.9032	85.0694
AT1G27360	15.5486	15.2805	16.6304	13.8454	13.5492	13.8607	13.194	13.2994	13.8557
AT1G27370	5.15269	4.673	4.7854	4.08616	4.16842	4.93397	3.92646	3.96226	4.55293
AT1G27385	6.36575	7.86941	6.11264	7.92025	9.48331	6.86919	10.0411	7.48251	8.07918
AT1G27390	44.3286	45.338	44.3578	38.74	48.1793	47.3186	50.4302	46.9821	44.9177
AT1G27400	170.457	162.602	151.226	192.865	199.394	200.499	207.999	190.653	199.856
AT1G27410	6.11557	5.18609	5.1407	4.72834	4.28073	5.16641	5.02171	4.32582	4.82402
AT1G27420	2.87502	3.88347	2.4027	1.47181	2.21943	2.16341	1.84473	2.10062	1.83894
AT1G27430	16.2419	16.3748	16.2898	14.3424	15.7568	14.9092	15.2136	15.9221	16.2082
AT1G27435	73.2317	74.2321	71.3464	66.0205	61.7671	70.0135	70.134	65.9889	65.6818
AT1G27440	7.41779	6.62737	6.95275	6.1195	5.93893	6.13438	5.22781	5.06092	6.13305
AT1G27450	236.517	234.132	216.15	213.566	220.921	209.175	198.315	204.895	209.341
AT1G27460	15.7276	14.723	14.4192	12.8836	13.6479	12.6313	14.0226	12.7662	12.4416
AT1G27470	10.7074	10.1185	9.70544	10.3129	10.0548	10.8719	10.2817	10.4787	10.9707
AT1G27480	70.9641	81.8277	79.3811	73.0126	67.95	69.9923	65.597	65.5519	67.7439
AT1G27500	3.47292	3.16369	3.74663	2.61471	3.36767	3.46887	3.85553	3.21011	3.79292
AT1G27510	29.8448	32.7301	30.2105	31.8237	31.6829	31.1261	28.8615	29.3315	31.9097
AT1G27520	18.9869	21.4353	17.8527	13.8503	14.8682	13.2178	14.2752	15.5963	14.5717
AT1G27530	117.376	112.962	108.889	104.33	113.753	109.276	105.29	106.776	108.681
AT1G27540	9.11476	8.25837	8.3201	7.78239	7.48137	8.28617	7.98072	8.45295	7.1538
AT1G27590	5.96058	6.75002	7.58708	5.41293	5.79727	5.08904	7.3008	5.47118	5.62351
AT1G27595	9.78383	9.50176	8.69595	8.76019	8.59403	8.11115	8.60953	8.93758	8.63265
AT1G27600	20.1219	20.836	19.2588	18.8301	19.1784	17.7682	18.4734	18.608	19.1842
AT1G27630	33.3757	29.1416	29.9075	25.1883	25.3557	26.5128	29.1915	26.1218	26.9363
AT1G27650	46.3223	42.1283	39.397	37.2754	36.5721	38.4703	39.9687	37.674	36.3987
AT1G27660	5.15305	4.41583	3.59326	3.34715	4.16406	4.82535	4.54482	4.63665	4.86911
AT1G27680	19.7561	19.6014	17.8328	17.6743	16.8461	19.3334	19.0284	18.5509	17.3242
AT1G27690	9.60114	9.05864	8.35768	7.43032	9.63721	7.06603	9.22525	8.29633	7.5169
AT1G27695	3.54132	4.06259	1.74407	2.62806	2.09246	3.48658	3.62332	4.48998	3.81835
AT1G27700	15.2304	15.2858	15.1844	10.9046	15.4028	13.9822	12.3055	12.6659	14.038
AT1G27730	4.24085	27.2697	9.79083	1.64218	5.89369	8.47939	2.12064	4.54968	3.92775
AT1G27750	8.81448	8.9882	8.02472	5.95056	7.81662	7.7084	7.7847	7.27162	7.20669
AT1G27752	12.9192	12.882	13.1075	11.1923	11.737	11.2662	11.4919	10.6646	11.2482
AT1G27760	32.9424	30.152	33.6776	28.2758	29.0747	32.2675	27.2731	29.2769	34.528
AT1G27770	28.4794	38.3045	33.9916	20.929	23.3164	26.387	20.7282	22.0786	22.7949
AT1G27840	12.4901	13.0573	11.3191	7.95035	6.25767	6.17212	5.66622	7.16221	7.37637
AT1G27850	11.312	13.0722	11.4798	11.7207	11.0896	11.466	11.8119	12.3661	12.0696
AT1G27880	2.65713	2.61562	2.10838	2.15563	2.40473	2.14094	2.35542	2.23137	2.69756
AT1G27900	12.7277	14.1174	12.4184	10.9772	13.1732	12.7474	13.0565	11.2236	12.6017
AT1G27910	5.84973	6.54785	6.2703	5.61212	6.30772	5.69643	6.02342	6.72424	6.47833
AT1G27920	0.823937	1.23714	1.76635	1.2066	1.42603	1.06301	1.10273	1.67145	1.30297
AT1G27921	3.40552	4.4911	3.5414	2.58198	2.26875	2.37235	4.08166	3.41557	3.61713
AT1G27930	36.1691	38.886	39.1791	39.258	39.9735	38.5636	37.7057	40.4397	39.1484
AT1G27940	1.04494	1.587	1.44008	1.09924	1.55759	1.85382	1.27657	1.32486	1.3169
AT1G27950	174.06	172.135	198.542	217.171	209.996	220.186	218.778	217.168	215.998
AT1G27960	3.52198	2.11743	2.95818	3.03112	2.94489	3.20149	3.31668	3.33243	2.74894
AT1G27970	64.8346	71.8938	69.8176	74.6917	79.7711	81.2381	74.3765	76.9698	74.0329
AT1G27980	6.24207	4.81689	5.11309	5.31402	5.51224	5.83361	6.00377	5.28766	6.61281
AT1G28010	0.794441	1.2974	1.4658	1.51982	1.8863	1.40845	1.67332	1.55217	1.71318
AT1G28050	31.0348	31.0837	28.6467	24.7348	28.7338	26.5736	29.0449	28.686	26.073
AT1G28060	21.4869	19.3556	16.5795	16.1004	17.8517	16.5212	17.9673	18.4007	17.2656
AT1G28070	6.48441	5.38308	4.92335	4.82219	6.33751	6.15143	6.04399	5.22406	6.33621
AT1G28090	13.0768	13.0977	11.126	11.3704	12.036	12.1572	12.5636	12.7803	12.5135
AT1G28100	10.3205	8.33988	10.437	9.31251	9.96588	9.29922	9.66393	10.1722	8.45399
AT1G28110	13.4552	13.2232	10.6996	11.7008	10.7412	11.8949	12.3216	11.3608	11.5496
AT1G28120	25.2165	23.7225	26.1626	20.4389	22.1332	21.8851	19.8614	22.6504	23.7409
AT1G28130	1.31575	1.26189	2.19108	2.09673	1.88344	2.113	2.02152	1.48948	2.66003
AT1G28140	95.003	89.6938	92.8787	104.688	109.159	108.942	111.061	105.859	112.293
AT1G28150	88.5447	83.5119	78.9445	86.458	81.4114	83.2756	82.9698	84.2507	96.096
AT1G28190	2.97534	3.38018	2.35273	2.27681	2.31042	2.44312	1.62268	2.16448	2.20885
AT1G28200	43.1226	45.9908	43.4893	45.071	41.1821	39.9053	44.6286	42.9165	43.8962
AT1G28210	3.3439	3.50496	2.68824	2.84634	3.10696	2.96917	3.37572	3.17976	2.66806
AT1G28230	16.395	16.0302	17.1822	14.263	14.9715	17.4625	13.3611	13.2748	13.1706
AT1G28240	17.2309	19.6105	19.2517	15.9968	16.3997	16.2198	15.459	15.9974	16.1495
AT1G28250	16.443	13.3211	15.8413	13.5266	14.7964	13.7167	15.0446	14.0955	12.9202
AT1G28260	5.54506	4.55708	4.79224	4.66315	4.59063	3.54284	3.75145	4.78714	4.2925
AT1G28280	23.9524	24.8233	24.7825	22.7509	23.7634	24.672	23.4099	24.3593	24.8899
AT1G28290	62.8789	51.6537	36.161	77.6943	71.6296	71.781	76.5502	70.855	85.3186
AT1G28310	7.29571	5.69873	6.41661	5.43622	5.76541	4.86249	6.18767	5.49472	4.80727
AT1G28320	20.9194	19.3837	19.9022	18.0896	17.8615	17.4638	17.6465	17.9198	18.5161
AT1G28330	80.9287	73.305	68.3291	67.4697	56.572	52.2055	75.8188	76.0638	72.8428
AT1G28340	24.6648	27.1765	26.9624	25.6767	25.6502	25.4265	25.623	22.7379	26.3683
AT1G28350	20.8549	20.3539	20.8853	19.4697	19.2505	21.5702	20.6432	21.6317	21.0943
AT1G28370	0.835013	5.10852	2.3495	0.286599	2.0442	2.31699	0.299345	1.45571	0.731522
AT1G28380	25.2023	28.6364	31.854	20.6843	22.6636	23.943	22.1724	23.8045	23.1002
AT1G28390	2.89869	2.40637	2.55688	2.07272	1.76032	2.30299	1.69729	2.41185	1.9534
AT1G28395	19.6517	23.5974	21.2359	18.206	18.3379	19.2792	21.4443	21.0673	20.7584
AT1G28400	43.1719	42.1348	34.5141	34.0809	36.4752	40.1768	42.7572	41.5545	40.9245
AT1G28410	8.66071	8.32914	9.05603	7.8622	7.08423	5.27163	6.12342	5.51279	6.74639
AT1G28420	10.9395	11.3457	12.1766	9.88861	9.78633	9.63505	10.2775	10.1982	10.5462
AT1G28440	30.1763	34.0988	32.4107	28.8574	29.3466	27.7809	29.5731	32.5124	32.7976
AT1G28480	1.85999	2.63654	2.08434	0.46429	0.539099	1.82864	0.387952	1.71509	0.638112
AT1G28490	23.8549	24.1356	23.397	20.0646	22.0736	17.7104	20.2268	21.7574	23.2303
AT1G28510	27.6738	28.273	31.3494	29.3556	28.6116	29.0971	31.0136	26.2374	31.9586
AT1G28520	19.8	16.2642	15.1706	13.4446	14.8892	14.023	14.8694	13.6849	14.0271
AT1G28530	8.56131	9.14818	7.36345	8.79782	8.45249	9.10405	8.52749	9.00228	7.24112
AT1G28540	18.3696	19.4164	16.529	15.6177	15.2749	14.7724	14.7899	15.4914	17.8986
AT1G28560	4.35112	5.47816	4.54807	3.52485	3.47118	3.93796	3.22432	3.11814	3.40935
AT1G28570	6.25947	6.70732	6.74828	5.26549	6.06445	7.12564	5.81097	6.83529	7.17827
AT1G28580	31.4427	30.1921	31.8932	28.7477	28.5803	28.7964	27.0042	28.7323	31.6446
AT1G28600	56.5395	83.3379	90.5102	76.3177	83.1432	91.2315	74.1958	83.2087	85.8792
AT1G28610	14.1404	16.5899	15.7089	16.4449	17.7581	19.3009	16.8121	16.2313	14.1734
AT1G28660	10.6694	11.8079	14.1226	12.2502	10.2724	12.6212	12.4139	12.5647	11.545
AT1G28670	35.0523	40.8903	42.1582	36.6727	38.447	41.6626	38.6027	34.2775	41.0506
AT1G28680	9.31784	10.4612	9.52779	9.5944	8.85081	11.4795	9.59917	10.9978	10.4433
AT1G28690	2.27184	1.29325	1.21759	2.09421	1.65558	1.8473	1.56372	1.52251	1.46974
AT1G28710	10.2879	9.04897	9.54304	5.48674	7.74947	7.88271	8.03441	6.47173	7.97818
AT1G28760	2.94224	3.10145	2.65981	3.26074	2.55099	2.62301	3.17193	2.24724	2.71374
AT1G28960	16.4199	14.5567	15.054	12.9023	12.3795	13.8003	14.1875	12.4025	13.5985
AT1G29030	5.41439	6.1246	6.50799	4.22191	6.99113	6.34314	6.33185	5.19859	5.21448
AT1G29040	22.7188	20.3427	21.6199	21.173	19.1278	20.6393	20.1774	18.0182	21.0948
AT1G29050	11.902	14.2851	16.2546	16.488	15.6423	18.1606	18.013	17.1358	19.4816
AT1G29060	9.36793	9.05345	9.6999	7.87427	8.47542	7.25459	8.48035	8.96868	8.52038
AT1G29070	551.689	543.929	550.503	582.317	580.659	589.134	521.473	538.104	539.16
AT1G29120	22.5281	22.4086	22.4824	17.5975	20.3799	18.8656	19.9323	17.8272	18.4831
AT1G29150	82.1326	78.2565	76.8164	80.201	79.9083	74.7394	79.3942	77.0972	74.1
AT1G29160	4.70762	4.4941	4.53118	3.69322	3.93822	6.12463	4.51875	4.87242	4.9723
AT1G29170	4.25624	4.14604	4.88178	5.07036	4.52581	5.29767	5.54759	5.14443	5.87488
AT1G29195	1.00158	1.22487	0.442066	0.566208	1.93206	0.804829	0.743461	1.41928	1.07993
AT1G29220	13.2297	13.4968	12.3869	11.8717	12.1964	11.9757	13.3939	12.0245	12.8038
AT1G29240	8.64615	10.2481	9.5048	8.10585	8.33928	9.16292	8.72638	7.56988	8.63108
AT1G29250	64.2683	63.452	64.1509	78.8908	89.7966	84.1837	79.522	73.9233	73.3053
AT1G29260	24.3242	23.5033	23.9621	21.4789	22.6226	20.8402	21.0431	22.1938	21.3512
AT1G29270	1.42225	0.958244	0.762254	0.759353	1.65544	0.899478	1.45029	1.40253	1.19273
AT1G29280	0.607509	0.438546	2.27915	1.04257	2.21358	1.15263	1.10346	1.47631	1.2009
AT1G29290	1.00284	0.579141	0.537471	0.344202	1.52252	1.52215	0.191739	0.847656	0.450538
AT1G29300	3.13026	4.67266	4.52369	3.14643	4.35353	3.46797	4.16808	3.18922	3.55595
AT1G29310	26.3781	23.7547	23.7967	21.5895	23.811	24.1177	24.7833	21.4134	22.8433
AT1G29320	11.5826	12.6199	9.53129	12.5683	13.1213	12.7745	13.9271	13.8949	15.0005
AT1G29330	5.8597	5.63173	6.14345	6.34191	6.77932	6.57317	5.10291	5.7483	4.15057
AT1G29340	25.9913	29.1861	29.4975	28.2424	28.4228	27.5868	26.4796	26.1615	25.2492
AT1G29350	14.8261	12.0571	14.9928	12.2458	11.7744	13.2137	11.9606	14.8471	12.8293
AT1G29357	5.65234	5.11465	5.47986	3.45993	4.0994	3.68856	4.46048	2.87573	3.06666
AT1G29370	14.5441	13.5668	13.0612	13.5391	14.3149	13.6896	12.4524	12.7283	14.5727
AT1G29380	4.06576	2.89657	2.85108	3.49522	1.83449	2.11954	3.5308	4.04684	3.7283
AT1G29390	119.082	121.629	133.392	112.716	113.809	121.387	110.658	122.146	125.407
AT1G29395	318.664	282.867	300.255	266.916	218.88	246.949	249.242	261.089	321.124
AT1G29400	45.4606	46.7803	44.481	39.2954	38.3627	37.6956	39.6438	37.8079	40.4517
AT1G29410	3.74724	4.50691	4.54777	3.35888	3.97765	4.16001	3.94346	4.43693	3.9402
AT1G29418	22.678	20.1618	17.2718	19.9918	17.9398	24.3215	28.2064	23.7591	27.1546
AT1G29430	12.7927	10.4411	14.7428	13.5023	9.96918	12.3743	15.6934	8.81297	9.08931
AT1G29440	10.7858	10.2191	11.2903	10.1805	9.51803	10.6476	11.5999	8.54697	10.4484
AT1G29450	12.1967	10.5654	14.7573	11.0364	13.3828	12.0963	9.85779	11.598	7.77092
AT1G29460	7.48562	6.89833	9.21884	10.2771	7.25408	5.71119	7.85648	6.46188	6.69739
AT1G29465	4.89853	6.60078	7.11764	2.69009	1.4874	2.72623	3.74631	3.86448	3.05167
AT1G29470	114.834	125.946	121.777	102.302	105.294	101.554	102.565	108.061	104.906
AT1G29500	9.52584	8.31885	12.8672	12.4401	8.53622	9.60973	13.2377	10.5066	7.59889
AT1G29510	9.30545	10.3436	11.8281	12.6625	10.4269	9.65567	11.9031	10.6497	8.70153
AT1G29520	22.7126	14.9687	13.3304	14.5577	15.8599	17.0632	11.8638	14.357	17.5025
AT1G29530	31.6425	33.064	32.4701	27.7462	29.3569	28.5402	33.1497	30.931	30.1382
AT1G29550	9.77359	11.3192	11.0456	9.69905	9.29008	10.4609	10.6027	7.87954	9.73634
[truncated: 15,414 more rows]

## Sheet: dph1-1 vs. WT FC > 1.5
GeneID	Log2FC	P-value	P_adj	Functional description
AT1G01070	0.852205	0.00232565	0.0143542	nodulin MtN21 /EamA-like transporter family protein
AT1G01340	-1.0808	3.99891e-09	9.47162e-08	cyclic nucleotide gated channel 10
AT1G01560	-1.30202	9.92687e-09	2.19222e-07	MAP kinase 11
AT1G01810	1.65304	0.00582696	0.0306668
AT1G02205	1.04853	4.7358e-36	1.59995e-33	Fatty acid hydroxylase superfamily
AT1G02340	1.55877	0.0014639	0.00979854	basic helix-loop-helix (bHLH) DNA-binding superfamily protein
AT1G02450	-1.98186	1.79694e-12	6.74535e-11	NIM1-interacting 1
AT1G03210	-0.611167	3.94953e-06	5.37499e-05	Phenazine biosynthesis PhzC/PhzF protein
AT1G03410	-1.43677	2.50914e-14	1.16994e-12	2-oxoglutarate (2OG) and Fe(II)-dependent oxygenase superfamily protein
AT1G03905	1.17911	0.000512113	0.00401463	P-loop containing nucleoside triphosphate hydrolases superfamily protein
AT1G04220	0.987635	0.000374041	0.00306524	3-ketoacyl-CoA synthase 2
AT1G04250	0.786926	3.077e-12	1.11589e-10	AUX/IAA transcriptional regulator family protein
AT1G04530	-0.590064	3.84567e-17	2.50189e-15	Tetratricopeptide repeat (TPR)-like superfamily protein
AT1G05630	-0.745295	7.26688e-19	5.57523e-17	Endonuclease/exonuclease/phosphatase family protein
AT1G06080	1.09413	1.85674e-12	6.95629e-11	delta 9 desaturase 1
AT1G06100	0.836957	0.000120207	0.00114482	Fatty acid desaturase family protein
AT1G06570	0.593029	1.95202e-06	2.85422e-05	phytoene desaturation 1
AT1G07000	-0.963055	2.44529e-17	1.62375e-15	exocyst subunit exo70 family protein B2
AT1G07070	0.601612	7.5932e-09	1.71824e-07	Ribosomal protein L35Ae family protein
AT1G07180	0.881554	0.000133653	0.00125764	alternative NAD(P)H dehydrogenase 1
AT1G07240	-0.655498	1.86943e-14	8.84511e-13	UDP-glucosyl transferase 71C5
AT1G07450	1.7403	2.8189e-06	3.9681e-05	NAD(P)-binding Rossmann-fold superfamily protein
AT1G07610	0.712254	5.07405e-07	8.29465e-06	metallothionein 1C
AT1G08450	-0.633314	1.66023e-29	3.67484e-27	calreticulin 3
AT1G09080	-1.65857	1.57771e-06	2.34609e-05	Heat shock protein 70 (Hsp 70) family protein
AT1G09240	-0.782628	0.0086731	0.0424766	nicotianamine synthase 3
AT1G09450	0.687167	0.00500369	0.0270815	Protein kinase superfamily protein
AT1G09470	0.5956	0.00651998	0.033544
AT1G09500	1.99225	5.19812e-09	1.20603e-07	NAD(P)-binding Rossmann-fold superfamily protein
AT1G09950	-1.56273	0.00554396	0.0293781	RESPONSE TO ABA AND SALT 1
AT1G10340	-1.4087	4.92304e-10	1.34092e-08	Ankyrin repeat family protein
AT1G10370	0.786448	2.11006e-05	0.000241775	Glutathione S-transferase family protein
AT1G10640	0.732237	1.51463e-10	4.39929e-09	Pectin lyase-like superfamily protein
AT1G11070	1.97465	4.86142e-08	9.54296e-07
AT1G11080	1.88885	0.0010738	0.00755504	serine carboxypeptidase-like 31
AT1G11175	-0.597247	0.00219317	0.0136724	other RNA
AT1G11330	-0.775127	3.52866e-19	2.78489e-17	S-locus lectin protein kinase family protein
AT1G11420	0.602186	0.0097823	0.0467439	DOMAIN OF UNKNOWN FUNCTION 724 2
AT1G12010	-0.752968	0.00178439	0.0115931	2-oxoglutarate (2OG) and Fe(II)-dependent oxygenase superfamily protein
AT1G12520	-0.648725	6.59875e-15	3.24164e-13	copper chaperone for SOD1
AT1G13470	-2.03298	2.82148e-29	6.03702e-27	Protein of unknown function (DUF1262)
AT1G13710	2.3943	0.0003713	0.00304519	cytochrome P450, family 78, subfamily A, polypeptide 5
AT1G14880	-1.76226	5.22071e-25	7.3923e-23	PLANT CADMIUM RESISTANCE 1
AT1G14900	0.601832	1.41979e-08	3.05486e-07	high mobility group A
AT1G15125	-0.610941	0.000946125	0.00679326	S-adenosyl-L-methionine-dependent methyltransferases superfamily protein
AT1G15405	-1.26829	0.000259907	0.00224991	other RNA
AT1G15550	0.659579	0.00110296	0.00772918	gibberellin 3-oxidase 1
AT1G15830	-0.861639	0.00119593	0.00825742
AT1G16110	-0.726253	1.89645e-07	3.33821e-06	wall associated kinase-like 6
AT1G17190	0.700739	0.000125696	0.00119179	glutathione S-transferase tau 26
AT1G18265	0.6185	7.40303e-05	0.000744439	Protein of unknown function, DUF593
AT1G18570	-0.699619	5.03774e-06	6.68586e-05	myb domain protein 51
AT1G18710	0.690569	4.41528e-07	7.29203e-06	myb domain protein 47
AT1G19540	1.20179	0.000117092	0.00111776	NmrA-like negative transcriptional regulator family protein
AT1G19630	0.986956	0.000758713	0.00562809	cytochrome P450, family 722, subfamily A, polypeptide 1
AT1G19640	0.677948	0.00371573	0.0212074	jasmonic acid carboxyl methyltransferase
AT1G20070	0.726266	4.62988e-07	7.6203e-06
AT1G20470	1.1191	7.19373e-06	9.24147e-05	SAUR-like auxin-responsive protein family
AT1G21250	-0.697093	3.36197e-08	6.82207e-07	cell wall-associated kinase
AT1G22220	1.11605	0.00514974	0.0277472	F-box family protein
AT1G22630	0.606094	1.05945e-24	1.43675e-22
AT1G22880	-0.638436	0.00212216	0.0133241	cellulase 5
AT1G23010	0.655707	0.00191783	0.0122941	Cupredoxin superfamily protein
AT1G23100	0.726709	0.000150405	0.00139516	GroES-like family protein
AT1G23205	1.07242	3.3322e-29	7.05144e-27	Plant invertase/pectin methylesterase inhibitor superfamily protein
AT1G23380	1.38261	0.000547436	0.00424054	KNOTTED1-like homeobox gene 6
AT1G23410	1.59031	9.05592e-26	1.38405e-23	Ribosomal protein S27a / Ubiquitin family protein
AT1G23730	-1.1339	0.000538365	0.00418373	beta carbonic anhydrase 3
AT1G23840	-0.769805	0.00573531	0.0302506
AT1G23935	0.784007	0.00173369	0.0113364
AT1G23940	0.775859	0.00150192	0.0100078	ARM repeat superfamily protein
AT1G24070	0.588935	0.000423371	0.00341552	cellulose synthase-like A10
AT1G24140	-1.09997	0.000198953	0.00177619	Matrixin family protein
AT1G24145	-1.18904	6.11979e-06	7.97893e-05
AT1G24147	-1.05267	3.48792e-25	5.05015e-23
AT1G24793	-3.96848	0.000297358	0.00252368	UDP-3-O-acyl N-acetylglycosamine deacetylase family protein
AT1G25580	-0.608763	3.02933e-07	5.17161e-06	NAC (No Apical Meristem) domain transcriptional regulator superfamily protein
AT1G26470	1.05847	1.77149e-30	4.31818e-28
AT1G26670	-0.615973	9.96049e-16	5.48026e-14	Vesicle transport v-SNARE family protein
AT1G27840	-0.765492	8.85472e-09	1.97814e-07	Transducin/WD40 repeat-like superfamily protein
AT1G28290	0.653172	0.000620435	0.00474116	arabinogalactan protein 31
AT1G29465	-1.36105	0.000102445	0.000990968
AT1G29920	1.49581	1.8353e-25	2.73971e-23	chlorophyll A/B-binding protein 2
AT1G29965	0.602181	6.32188e-08	1.20774e-06	Ribosomal protein L18ae/LX family protein
AT1G30282	-1.42928	0.000515041	0.00402849	other RNA
AT1G30515	1.31727	0.0010806	0.00759734
AT1G30900	-0.59278	1.16488e-05	0.000142032	VACUOLAR SORTING RECEPTOR 6
AT1G31660	0.621891	4.13219e-15	2.11632e-13
AT1G31835	0.741315	0.000962635	0.00689125
AT1G34420	-1.29887	2.54231e-08	5.25293e-07	leucine-rich repeat transmembrane protein kinase family protein
AT1G34750	-0.632519	8.49297e-07	1.33509e-05	Protein phosphatase 2C family protein
AT1G34760	-0.695018	0.00144626	0.0096973	general regulatory factor 11
AT1G35112	-0.674502	1.69693e-05	0.000199742	transposable element gene
AT1G35320	0.671521	0.000285984	0.00243681
AT1G35516	-0.911043	7.1701e-12	2.47003e-10	myb-like transcription factor family protein
AT1G35710	-1.23345	1.61885e-22	1.64075e-20	Protein kinase family protein with leucine-rich repeat domain
AT1G35910	0.877037	0.000612192	0.0046856	Haloacid dehalogenase-like hydrolase (HAD) superfamily protein
AT1G42990	-0.599289	8.55856e-07	1.34431e-05	basic region/leucine zipper motif 60
AT1G45145	-0.60287	9.08006e-09	2.02144e-07	thioredoxin H-type 5
AT1G47395	1.34364	0.0024696	0.0150783
AT1G47400	1.42338	0.000668936	0.00506158
AT1G47750	0.585621	1.08106e-05	0.000133265	peroxin 11A
AT1G48100	0.799641	3.27298e-07	5.53682e-06	Pectin lyase-like superfamily protein
AT1G49130	-1.43463	2.0976e-09	5.15222e-08	B-box type zinc finger protein with CCT domain
AT1G50110	0.594408	0.000276193	0.002367	D-aminoacid aminotransferase-like PLP-dependent enzymes superfamily protein
AT1G50970	-0.631822	0.000268831	0.00231421	Membrane trafficking VPS53 family protein
AT1G51380	0.749998	0.0059434	0.0311349	DEA(D/H)-box RNA helicase family protein
AT1G51430	-0.635995	0.00130761	0.00891037
AT1G51710	0.720348	1.38985e-33	4.05522e-31	ubiquitin-specific protease 6
AT1G52000	0.808504	4.4408e-06	5.97363e-05	Mannose-binding lectin superfamily protein
AT1G52040	1.73974	3.58527e-08	7.24465e-07	myrosinase-binding protein 1
AT1G53480	-5.84528	2.29059e-07	3.96315e-06	mto 1 responding down 1
AT1G53490	-4.28475	4.22824e-64	6.26332e-61	RING/U-box superfamily protein
AT1G53830	1.00258	9.29495e-06	0.000116078	pectin methylesterase 2
AT1G54000	1.40993	2.05399e-05	0.000236141	GDSL-like Lipase/Acylhydrolase superfamily protein
AT1G54570	0.782619	1.16881e-23	1.40674e-21	Esterase/lipase/thioesterase family protein
AT1G54575	-1.48154	2.53915e-08	5.25204e-07
AT1G55000	-0.709298	1.17788e-14	5.69909e-13	peptidoglycan-binding LysM domain-containing protein
AT1G56120	-1.41258	3.57897e-34	1.11162e-31	Leucine-rich repeat transmembrane protein kinase
AT1G56280	-1.22591	9.62961e-142	9.27187e-138	drought-induced 19
AT1G58225	-0.904637	0.00454	0.0249674
AT1G58235	-0.751966	5.23056e-11	1.59881e-09
AT1G58300	-2.48781	0.00251563	0.0153108	heme oxygenase 4
AT1G60060	-0.734881	1.1092e-05	0.000136223	Serine/threonine-protein kinase WNK (With No Lysine)-related
AT1G60590	0.869958	6.74191e-35	2.12834e-32	Pectin lyase-like superfamily protein
AT1G61420	-0.657205	0.000615611	0.00470803	S-locus lectin protein kinase family protein
AT1G61570	0.658446	2.3831e-19	1.94455e-17	translocase of the inner mitochondrial membrane 13
AT1G62290	1.06615	9.03886e-21	8.32829e-19	Saposin-like aspartyl protease family protein
AT1G62360	2.70088	1.77613e-06	2.61585e-05	KNOX/ELK homeobox transcription factor
AT1G62500	1.20812	6.36565e-05	0.000653778	Bifunctional inhibitor/lipid-transfer protein/seed storage 2S albumin superfamily protein
AT1G62510	1.46203	0.0020198	0.0128198	Bifunctional inhibitor/lipid-transfer protein/seed storage 2S albumin superfamily protein
AT1G62540	0.586009	0.000654411	0.00496533	flavin-monooxygenase glucosinolate S-oxygenase 2
AT1G62710	1.1324	1.08189e-05	0.000133265	beta vacuolar processing enzyme
AT1G64200	0.592761	0.000239157	0.00209053	vacuolar H+-ATPase subunit E isoform 3
AT1G64360	-0.766072	1.78962e-08	3.79544e-07
AT1G64720	-1.27736	2.83244e-106	1.09089e-102	Polyketide cyclase/dehydrase and lipid transport superfamily protein
AT1G64780	0.90002	1.42349e-12	5.4174e-11	ammonium transporter 1;2
AT1G65150	0.836241	2.34788e-06	3.35161e-05	TRAF-like family protein
AT1G65310	1.11698	1.70916e-08	3.63682e-07	xyloglucan endotransglucosylase/hydrolase 17
AT1G65790	-0.77766	1.74596e-07	3.09307e-06	receptor kinase 1
AT1G65870	0.906715	0.000323921	0.00271442	Disease resistance-responsive (dirigent-like protein) family protein
AT1G65890	0.867804	0.000581382	0.00448007	acyl activating enzyme 12
AT1G66100	0.601009	7.37651e-17	4.61199e-15	Plant thionin
AT1G66760	0.643631	0.000541405	0.00420058	MATE efflux family protein
AT1G67365	-0.728503	0.00811355	0.0401962	other RNA
AT1G67820	1.15673	0.000785684	0.00581249	Protein phosphatase 2C family protein
AT1G67865	-0.915562	1.38634e-64	2.42698e-61
AT1G67870	-0.657176	6.81788e-25	9.44546e-23	glycine-rich protein
AT1G68238	0.599131	0.00061186	0.0046856
AT1G68390	0.909155	0.00543795	0.0289253	Core-2/I-branching beta-1,6-N-acetylglucosaminyltransferase family protein
AT1G68520	-0.799547	3.21551e-33	8.97406e-31	B-box type zinc finger protein with CCT domain
AT1G68840	-1.00583	0.0101127	0.047942	related to ABI3/VP1 2
AT1G68870	-0.713257	0.00208019	0.0131254	SOB five-like 2
AT1G69020	0.638097	0.00549639	0.029197	Prolyl oligopeptidase family protein
AT1G69252	-0.605856	8.93306e-11	2.66291e-09	other RNA
AT1G69510	-0.662696	3.41906e-18	2.44761e-16	cAMP-regulated phosphoprotein 19-related protein
AT1G69720	-1.29877	1.07977e-22	1.14309e-20	heme oxygenase 3
AT1G69910	-0.613741	1.10693e-06	1.70257e-05	Protein kinase superfamily protein
AT1G70710	0.788929	8.63524e-13	3.36617e-11	glycosyl hydrolase 9B1
AT1G70790	-0.645954	0.000139491	0.00130714	Calcium-dependent lipid-binding (CaLB domain) family protein
AT1G71910	-1.0321	0.00437384	0.0242171
AT1G72840	-0.658682	0.000159306	0.00146362	Disease resistance protein (TIR-NBS-LRR class)
AT1G72900	-0.961452	5.88748e-10	1.57247e-08	Toll-Interleukin-Resistance (TIR) domain-containing protein
AT1G72910	-0.594658	0.00597333	0.0312153	Toll-Interleukin-Resistance (TIR) domain-containing protein
AT1G72920	-0.929795	0.0030783	0.0181004	Toll-Interleukin-Resistance (TIR) domain family protein
AT1G73040	-0.89346	0.00110699	0.00775141	Mannose-binding lectin superfamily protein
AT1G73600	0.678553	1.75213e-16	1.0446e-14	S-adenosyl-L-methionine-dependent methyltransferases superfamily protein
AT1G73620	0.615302	0.000270478	0.00232423	Pathogenesis-related thaumatin superfamily protein
AT1G73805	-0.722646	1.3025e-05	0.000156862	Calmodulin binding protein-like
AT1G73870	-1.09785	2.6385e-07	4.53656e-06	B-box type zinc finger protein with CCT domain
AT1G74300	-0.595009	1.06224e-05	0.000131042	alpha/beta-Hydrolases superfamily protein
AT1G74440	-0.648277	1.41331e-05	0.000169149	Protein of unknown function (DUF962)
AT1G74670	0.638221	1.56214e-05	0.000185087	Gibberellin-regulated family protein
AT1G75030	-0.687979	0.0019498	0.0124659	thaumatin-like protein 3
AT1G75040	-0.848672	0.00087992	0.00637735	pathogenesis-related gene 5
AT1G76790	0.909939	3.37392e-15	1.75126e-13	O-methyltransferase family protein
AT1G76930	0.922797	1.84984e-05	0.000215142	extensin 4
AT1G77960	1.09704	0.000253416	0.0021992
AT1G78120	0.683119	0.00535666	0.0285901	Tetratricopeptide repeat (TPR)-like superfamily protein
AT1G79450	-1.71166	4.00276e-08	7.98768e-07	ALA-interacting subunit 5
AT1G79530	0.624153	3.03146e-10	8.43595e-09	glyceraldehyde-3-phosphate dehydrogenase of plastid 1
AT1G80340	0.995956	0.000334024	0.00277973	gibberellin 3-oxidase 2
AT2G01610	1.05808	3.70663e-08	7.45857e-07	Plant invertase/pectin methylesterase inhibitor superfamily protein
AT2G01640	0.652122	7.56108e-05	0.000757958
AT2G02810	-0.741831	2.22948e-14	1.04971e-12	UDP-galactose transporter 1
AT2G04039	0.787632	3.47123e-23	4.02683e-21
AT2G04495	-1.44647	0.00873578	0.0427292
AT2G04780	0.593589	5.31516e-23	6.02082e-21	FASCICLIN-like arabinoogalactan 7
AT2G05440	1.34328	6.78314e-08	1.28947e-06	GLYCINE RICH PROTEIN 9
AT2G05540	-1.05239	9.58869e-06	0.000119283	Glycine-rich protein family
AT2G10410	-0.799739	7.98799e-48	6.15299e-45	transposable element gene
AT2G13790	-0.83484	7.63311e-29	1.54727e-26	somatic embryogenesis receptor-like kinase 4
AT2G14560	-0.757163	8.6667e-07	1.35908e-05	Protein of unknown function (DUF567)
AT2G14878	-1.46515	1.91894e-50	1.60665e-47
AT2G15042	-1.49049	1.2738e-22	1.30476e-20	Leucine-rich repeat (LRR) family protein
AT2G15292	-0.585264	9.83148e-10	2.54127e-08
AT2G15390	-0.647395	0.00030712	0.00259054	fucosyltransferase 4
AT2G15960	-0.737078	8.88853e-10	2.30994e-08
AT2G16630	0.667956	3.39446e-06	4.67576e-05	Pollen Ole e 1 allergen and extensin family protein
AT2G16890	0.674068	0.00103013	0.00730114	UDP-Glycosyltransferase superfamily protein
AT2G17040	-1.33921	2.04676e-20	1.8418e-18	NAC domain containing protein 36
AT2G17280	1.14131	3.33491e-10	9.24034e-09	Phosphoglycerate mutase family protein
AT2G17440	-0.682161	1.06643e-06	1.64158e-05	plant intracellular ras group-related LRR 5
AT2G17705	-0.634889	0.00121665	0.00837951
AT2G17880	-0.588409	0.00282032	0.0168249	Chaperone DnaJ-domain superfamily protein
AT2G18150	1.63159	3.75394e-05	0.00040635	Peroxidase superfamily protein
AT2G18280	-0.82112	3.33928e-44	2.00952e-41	tubby like protein 2
AT2G18600	0.796056	0.00785327	0.0390675	Ubiquitin-conjugating enzyme family protein
AT2G19590	1.25874	0.00716171	0.0362548	ACC oxidase 1
AT2G19730	0.614108	2.84093e-39	1.24336e-36	Ribosomal L28e protein family
AT2G19930	0.675864	0.00129694	0.0088526	RNA-dependent RNA polymerase family protein
AT2G19970	2.39758	4.84224e-12	1.70782e-10	CAP (Cysteine-rich secretory proteins, Antigen 5, and Pathogenesis-related 1 protein) superfamily protein
AT2G20142	-1.45367	9.52783e-06	0.000118679	Toll-Interleukin-Resistance (TIR) domain family protein
AT2G20750	-0.993738	4.54745e-11	1.40112e-09	expansin B1
AT2G20880	1.30104	0.00119401	0.00824714	Integrase-type DNA-binding superfamily protein
AT2G21770	0.728066	0.000932185	0.00670992	cellulose synthase A9
AT2G22200	1.48941	2.90429e-08	5.93086e-07	Integrase-type DNA-binding superfamily protein
AT2G22510	1.41948	0.000583117	0.00449164	hydroxyproline-rich glycoprotein family protein
AT2G22930	1.19356	0.00169506	0.0111329	UDP-Glycosyltransferase superfamily protein
AT2G23000	1.12954	7.08181e-12	2.44399e-10	serine carboxypeptidase-like 10
AT2G23010	0.71023	5.9778e-05	0.000616905	serine carboxypeptidase-like 9
AT2G23170	1.26914	3.88293e-05	0.000418431	Auxin-responsive GH3 family protein
AT2G23590	1.37064	1.91897e-08	4.03864e-07	methyl esterase 8
AT2G23680	-0.594447	0.000223173	0.00197049	Cold acclimation protein WCOR413 family
AT2G23985	-0.701286	0.00233362	0.0143895
AT2G24190	0.888842	1.49777e-06	2.24281e-05	NAD(P)-binding Rossmann-fold superfamily protein
AT2G24395	0.699542	3.15393e-12	1.1395e-10	chaperone protein dnaJ-related
AT2G24550	-0.761223	7.33288e-05	0.000738156
AT2G25530	0.672955	0.00251225	0.0152951	AFG1-like ATPase family protein
AT2G25900	-0.800564	2.38648e-10	6.72861e-09	Zinc finger C-x8-C-x5-C-x3-H type family protein
AT2G25964	-0.767278	0.00129008	0.00882484
AT2G26180	0.713564	0.000939713	0.00674974	IQ-domain 6
AT2G26190	-0.685868	0.00890594	0.0433194	calmodulin-binding family protein
AT2G26355	-0.802387	1.23517e-06	1.87881e-05	other RNA
AT2G26440	-0.745997	1.66626e-14	7.92278e-13	Plant invertase/pectin methylesterase inhibitor superfamily
AT2G27420	1.1628	1.08004e-16	6.60263e-15	Cysteine proteinases superfamily protein
AT2G27660	-0.956686	0.00605641	0.0315724	Cysteine/Histidine-rich C1 domain family protein
AT2G28160	-0.724443	0.00378874	0.0215539	FER-like regulator of iron uptake
AT2G28190	-0.597278	3.74661e-08	7.53115e-07	copper/zinc superoxide dismutase 2
AT2G28210	0.783695	0.000143611	0.00133923	alpha carbonic anhydrase 2
AT2G28790	1.06762	1.36845e-06	2.06685e-05	Pathogenesis-related thaumatin superfamily protein
AT2G28940	-0.688953	2.58382e-07	4.4505e-06	Protein kinase superfamily protein
AT2G29120	-0.855394	5.95316e-15	2.95464e-13	glutamate receptor 2.7
AT2G29950	0.797066	0.00363259	0.0208069	ELF4-like 1
AT2G31010	-0.666135	3.68678e-09	8.7642e-08	Protein kinase superfamily protein
AT2G31020	-1.09203	0.00072225	0.0053954	OSBP(oxysterol binding protein)-related protein 1A
AT2G31585	-0.705247	0.000483947	0.00381941	other RNA
AT2G31750	0.615653	1.75737e-07	3.10474e-06	UDP-glucosyl transferase 74D1
AT2G31865	-0.797322	0.000507389	0.00397996	poly(ADP-ribose) glycohydrolase 2
AT2G31880	-0.624009	2.77721e-13	1.1452e-11	Leucine-rich repeat protein kinase family protein
AT2G32140	-1.3585	0.00187364	0.0120636	transmembrane receptors
AT2G32160	-0.883961	7.85937e-31	1.94036e-28	S-adenosyl-L-methionine-dependent methyltransferases superfamily protein
AT2G32530	0.94553	7.86101e-14	3.46406e-12	cellulose synthase-like B3
AT2G32680	-1.30977	8.18969e-13	3.19896e-11	receptor like protein 23
AT2G32990	-0.699141	2.28161e-12	8.40094e-11	glycosyl hydrolase 9B8
AT2G33380	1.36283	2.79697e-15	1.45571e-13	Caleosin-related family protein
AT2G33580	-0.727453	6.39112e-05	0.000655695	Protein kinase superfamily protein
AT2G33810	-0.921962	1.20277e-09	3.05759e-08	squamosa promoter binding protein-like 3
AT2G34430	-0.669602	0.00266196	0.0160543	light-harvesting chlorophyll-protein complex II subunit B1
AT2G34655	-1.02927	1.98786e-23	2.34848e-21
AT2G34940	-1.65858	2.30823e-09	5.62653e-08	VACUOLAR SORTING RECEPTOR 5
AT2G35340	-0.618503	3.41018e-06	4.69071e-05	helicase domain-containing protein
AT2G35500	0.621157	2.19508e-37	7.82789e-35	shikimate kinase like 2
AT2G36170	1.02228	1.21546e-62	1.37683e-59	Ubiquitin supergroup;Ribosomal protein L40e
AT2G36590	1.84928	2.05094e-11	6.66019e-10	proline transporter 3
AT2G36800	0.681469	0.000994516	0.00709229	don-glucosyltransferase 1
AT2G36885	0.686252	4.76679e-22	4.70739e-20
AT2G36970	-0.720357	0.00191388	0.0122729	UDP-Glycosyltransferase superfamily protein
AT2G37060	1.19803	1.57913e-13	6.69809e-12	nuclear factor Y, subunit B8
AT2G37130	1.00264	1.92243e-28	3.74498e-26	Peroxidase superfamily protein
AT2G37170	0.643207	1.37503e-27	2.54605e-25	plasma membrane intrinsic protein 2
AT2G37180	0.929417	2.54267e-14	1.18271e-12	Aquaporin-like superfamily protein
AT2G37200	-0.752434	2.21834e-12	8.21512e-11	Uncharacterised protein family (UPF0497)
AT2G38180	-0.654514	0.000237538	0.00208016	SGNH hydrolase-type esterase superfamily protein
AT2G38530	1.28144	3.07798e-06	4.27345e-05	lipid transfer protein 2
AT2G38995	-0.832016	3.7733e-07	6.3075e-06	O-acyltransferase (WSD1-like) family protein
AT2G39650	-0.783995	0.00286014	0.0170098	Protein of unknown function (DUF506)
AT2G39800	0.968894	1.5291e-64	2.45383e-61	delta1-pyrroline-5-carboxylate synthase 1
AT2G40010	0.646498	0.00919284	0.0444009	Ribosomal protein L10 family protein
AT2G40600	-0.627841	5.96646e-19	4.63291e-17	appr-1-p processing enzyme family protein
AT2G41050	0.813598	0.000193283	0.00173039	PQ-loop repeat family protein / transmembrane family protein
AT2G41100	-0.735878	0.00132408	0.00900031	Calcium-binding EF hand family protein
AT2G41410	-0.664051	3.57784e-14	1.62496e-12	Calcium-binding EF-hand family protein
AT2G42540	0.6825	5.16749e-07	8.44023e-06	cold-regulated 15a
AT2G42650	0.618628	0.0023291	0.0143708	Ribosomal protein L1p/L10e family
AT2G43100	0.717628	1.12087e-47	8.30175e-45	isopropylmalate isomerase 2
AT2G43680	-0.744115	3.25373e-26	5.13583e-24	IQ-domain 14
AT2G43970	-0.960961	3.34107e-109	1.60848e-105	RNA-binding protein
AT2G45710	0.680589	3.13901e-11	1.00245e-09	Zinc-binding ribosomal protein family protein
AT2G46400	-0.906483	0.00133161	0.0090451	WRKY DNA-binding protein 46
AT2G46430	-0.803618	6.9746e-18	4.83129e-16	cyclic nucleotide gated channel 3
AT2G46440	-0.646614	6.2812e-14	2.78169e-12	cyclic nucleotide-gated channels
AT2G46600	-0.674122	4.96184e-24	6.20455e-22	Calcium-binding EF-hand family protein
AT2G46720	0.617564	0.00113165	0.00789569	3-ketoacyl-CoA synthase 13
AT2G47010	1.13998	4.83336e-14	2.15454e-12
AT2G47130	-1.59306	7.7743e-22	7.48549e-20	NAD(P)-binding Rossmann-fold superfamily protein
AT3G01060	0.813802	1.02102e-37	3.8755e-35
AT3G01080	-0.975257	0.0023652	0.014547	WRKY DNA-binding protein 58
AT3G01290	-0.853698	6.01141e-23	6.69143e-21	SPFH/Band 7/PHB domain-containing membrane-associated protein family
AT3G01510	0.801389	1.00895e-39	4.62606e-37	like SEX4 1
AT3G01690	-0.61202	1.02233e-24	1.39625e-22	alpha/beta-Hydrolases superfamily protein
AT3G01830	-2.39457	0.000206998	0.00183864	Calcium-binding EF-hand family protein
AT3G01990	-1.34825	0.000803782	0.00591457	ACT domain repeat 6
AT3G02550	0.659618	0.00145328	0.009741	LOB domain-containing protein 41
AT3G02790	-0.81397	1.64816e-11	5.39772e-10	zinc finger (C2H2 type) family protein
AT3G02885	1.43735	5.84285e-05	0.000604599	GAST1 protein homolog 5
AT3G03060	0.613593	7.15738e-08	1.3526e-06	P-loop containing nucleoside triphosphate hydrolases superfamily protein
AT3G03910	1.28911	0.00243277	0.0148771	glutamate dehydrogenase 3
AT3G04510	0.933189	0.00257881	0.0156312	Protein of unknown function (DUF640)
AT3G04920	0.802409	1.10281e-63	1.51692e-60	Ribosomal protein S24e family protein
AT3G05190	1.083	7.92009e-06	0.000100738	D-aminoacid aminotransferase-like PLP-dependent enzymes superfamily protein
AT3G05640	0.868984	3.0696e-14	1.40741e-12	Protein phosphatase 2C family protein
AT3G05650	-0.684413	1.21607e-12	4.69294e-11	receptor like protein 32
AT3G05660	-0.601076	2.20344e-06	3.1689e-05	receptor like protein 33
AT3G05890	0.995379	0.00141269	0.00950196	Low temperature and salt responsive protein family
AT3G06430	0.595514	4.04349e-17	2.62174e-15	Tetratricopeptide repeat (TPR)-like superfamily protein
AT3G06520	-0.678113	0.00617128	0.0320584	agenet domain-containing protein
AT3G06680	0.693881	2.80981e-16	1.62977e-14	Ribosomal L29e protein family
AT3G07130	0.601789	0.00295511	0.0174882	purple acid phosphatase 15
AT3G07520	-0.612116	0.00113764	0.007926	glutamate receptor 1.4
AT3G07580	-0.693732	0.00699808	0.0356323
AT3G08660	-0.785104	0.00339542	0.0197004	Phototropic-responsive NPH3 family protein
AT3G08770	0.755981	2.24751e-10	6.36475e-09	lipid transfer protein 6
AT3G08940	-0.643043	6.04956e-06	7.89271e-05	light harvesting complex photosystem II
AT3G09010	-0.701081	2.59211e-05	0.000290548	Protein kinase superfamily protein
AT3G09162	0.807926	0.000176977	0.00160228
AT3G09260	0.797495	1.00602e-15	5.51933e-14	Glycosyl hydrolase superfamily protein
AT3G09405	-1.01489	0.00193085	0.0123587	Pectinacetylesterase family protein
AT3G09440	0.635934	2.48618e-06	3.53332e-05	Heat shock protein 70 (Hsp 70) family protein
AT3G09480	1.0732	2.09784e-07	3.65926e-06	Histone superfamily protein
AT3G09520	0.996483	0.000743987	0.00553253	exocyst subunit exo70 family protein H4
AT3G09680	1.98866	0.00664065	0.0341193	Ribosomal protein S12/S23 family protein
AT3G09830	-0.600154	6.93048e-09	1.57755e-07	Protein kinase superfamily protein
AT3G09940	-1.20139	0.00129353	0.00883725	monodehydroascorbate reductase
AT3G10450	0.73485	7.13323e-08	1.34936e-06	serine carboxypeptidase-like 7
AT3G10985	-0.925111	2.02022e-29	4.37118e-27	senescence associated gene 20
AT3G11010	-1.17496	2.10051e-38	8.25499e-36	receptor like protein 34
AT3G11820	-0.68416	1.59302e-14	7.61211e-13	syntaxin of plants 121
AT3G12145	0.854744	2.72549e-14	1.25562e-12	Leucine-rich repeat (LRR) family protein
AT3G12220	-2.47655	1.60474e-16	9.62694e-15	serine carboxypeptidase-like 16
AT3G12500	1.3496	0.00116114	0.00807221	basic chitinase
AT3G12510	0.767646	0.0105131	0.0494142	MADS-box family protein
AT3G12830	-1.08886	2.92867e-06	4.09567e-05	SAUR-like auxin-responsive protein family
AT3G12860	0.73011	0.000558551	0.00431969	NOP56-like pre RNA processing ribonucleoprotein
AT3G14060	2.42213	0.0011356	0.00791488
AT3G14470	-0.743672	1.69343e-06	2.50464e-05	NB-ARC domain-containing disease resistance protein
AT3G15357	1.26949	8.19104e-05	0.000813905
AT3G15990	0.640327	0.00358412	0.0205764	sulfate transporter 3;4
AT3G16510	-0.759301	0.00144337	0.00968128	Calcium-dependent lipid-binding (CaLB domain) family protein
AT3G16565	-0.684736	5.75504e-10	1.53923e-08	alanine-tRNA ligases;nucleic acid binding;ligases, forming aminoacyl-tRNA and related compounds;nucleotide binding;ATP binding
AT3G16640	-0.670575	3.02345e-71	6.46917e-68	translationally controlled tumor protein
AT3G16660	0.796364	0.000810202	0.00595499	Pollen Ole e 1 allergen and extensin family protein
AT3G16770	-0.900149	4.70436e-48	3.77466e-45	ethylene-responsive element binding protein
AT3G16780	0.593584	2.09445e-24	2.74373e-22	Ribosomal protein L19e family protein
AT3G17609	0.724457	0.00127636	0.0087407	HY5-homolog
AT3G18690	-0.642198	0.000218506	0.00193194	MAP kinase substrate 1
AT3G18970	-0.620397	0.00230107	0.0142435	mitochondrial editing factor 20
AT3G19270	1.86669	2.68768e-05	0.000299518	cytochrome P450, family 707, subfamily A, polypeptide 4
AT3G20340	-2.23377	0.000728315	0.00543611
AT3G21010	1.08652	3.50509e-05	0.000381342	transposable element gene
AT3G21020	1.28413	1.60697e-05	0.00018985	transposable element gene
AT3G21770	1.4989	3.5732e-12	1.27661e-10	Peroxidase superfamily protein
AT3G21950	-0.658182	2.01725e-11	6.56186e-10	S-adenosyl-L-methionine-dependent methyltransferases superfamily protein
AT3G22230	0.603134	7.48924e-36	2.48656e-33	Ribosomal L27e protein family
AT3G22400	-0.675447	3.30428e-06	4.55632e-05	PLAT/LH2 domain-containing lipoxygenase family protein
AT3G22660	0.651127	9.78901e-14	4.24565e-12	rRNA processing protein-related
AT3G23010	-0.623543	0.00247816	0.0151258	receptor like protein 36
AT3G23110	-0.692893	3.93029e-08	7.86102e-07	receptor like protein 37
AT3G23120	-1.24489	7.7734e-29	1.5593e-26	receptor like protein 38
AT3G23370	0.777154	0.00527128	0.0282755	RNA-binding (RRM/RBD/RNP motifs) family protein
AT3G23390	0.615871	2.98645e-42	1.55433e-39	Zinc-binding ribosomal protein family protein
AT3G23430	0.622604	7.20143e-05	0.000727205	phosphate 1
AT3G23510	-1.66028	9.45038e-06	0.000117867	Cyclopropane-fatty-acyl-phospholipid synthase
AT3G23730	0.716576	1.77745e-12	6.68523e-11	xyloglucan endotransglucosylase/hydrolase 16
AT3G24000	-0.770377	3.83428e-05	0.000413883	Tetratricopeptide repeat (TPR)-like superfamily protein
AT3G24450	1.49251	0.00056961	0.00439815	Heavy metal transport/detoxification superfamily protein
AT3G25010	-0.649316	6.74366e-05	0.000688562	receptor like protein 41
AT3G25020	-0.760107	9.90843e-09	2.19066e-07	receptor like protein 42
AT3G25882	-1.2669	8.08215e-11	2.4205e-09	NIM1-interacting 2
AT3G26200	-1.21835	3.62147e-12	1.29146e-10	cytochrome P450, family 71, subfamily B, polypeptide 22
AT3G26210	-0.985518	5.89351e-08	1.13039e-06	cytochrome P450, family 71, subfamily B, polypeptide 23
AT3G27400	0.64897	0.000528052	0.00411688	Pectin lyase-like superfamily protein
AT3G27620	0.866676	0.00623497	0.032363	alternative oxidase 1C
AT3G27690	0.588235	0.0022875	0.0141641	photosystem II light harvesting complex gene 2.3
AT3G28220	1.17989	0.000445885	0.00357916	TRAF-like family protein
AT3G28270	0.870215	7.74577e-20	6.62934e-18	Protein of unknown function (DUF677)
AT3G28290	-9.43738	1.73364e-15	9.27355e-14	Protein of unknown function (DUF677)
AT3G28300	-8.08404	1.31823e-11	4.39191e-10	Protein of unknown function (DUF677)
AT3G28345	1.60971	0.000447899	0.00358934	ABC transporter family protein
AT3G28540	-0.849132	8.23672e-09	1.85297e-07	P-loop containing nucleoside triphosphate hydrolases superfamily protein
AT3G29000	-1.27352	0.00356715	0.0205175	Calcium-binding EF-hand family protein
AT3G29590	1.63636	1.81741e-08	3.8417e-07	HXXXD-type acyl-transferase family protein
AT3G29644	2.57528	3.75417e-16	2.15803e-14	other RNA
AT3G30460	0.8016	0.00408103	0.0228322	RING/U-box superfamily protein
AT3G32980	0.605371	0.000165706	0.00151519	Peroxidase superfamily protein
AT3G42658	4.98863	1.72413e-37	6.26446e-35	transposable element gene
AT3G42806	1.15921	1.74752e-22	1.76188e-20	transposable element gene
AT3G43190	0.627203	0.00594171	0.0311346	sucrose synthase 4
AT3G44120	1.21193	3.06541e-06	4.25906e-05	F-box and associated interaction domains-containing protein
AT3G44300	1.04479	0.00942203	0.0453714	nitrilase 2
AT3G44320	0.59568	0.000178462	0.00161344	nitrilase 3
AT3G44860	-0.738348	1.74787e-12	6.58684e-11	farnesoic acid carboxyl-O-methyltransferase
AT3G45860	-0.76436	2.68966e-12	9.84691e-11	cysteine-rich RLK (RECEPTOR-like protein kinase) 4
AT3G46090	-2.07828	0.00208831	0.0131463	C2H2 and C2HC zinc fingers superfamily protein
AT3G47480	-1.82973	5.91829e-12	2.06465e-10	Calcium-binding EF-hand family protein
AT3G48080	-1.27046	1.87152e-19	1.54016e-17	alpha/beta-Hydrolases superfamily protein
AT3G48090	-0.624459	3.12101e-17	2.05826e-15	alpha/beta-Hydrolases superfamily protein
AT3G48115	-0.848305	0.00588164	0.0308786	other RNA
AT3G48280	0.878674	1.35436e-11	4.4967e-10	cytochrome P450, family 71, subfamily A, polypeptide 25
AT3G48420	0.606634	8.84868e-41	4.25998e-38	Haloacid dehalogenase-like hydrolase (HAD) superfamily protein
AT3G48460	0.719273	3.14572e-09	7.53446e-08	GDSL-like Lipase/Acylhydrolase superfamily protein
AT3G48640	-2.15962	0.0075573	0.0378691
AT3G49110	0.982993	0.00135504	0.00918158	peroxidase CA
AT3G49160	-0.911526	6.87693e-05	0.000700312	pyruvate kinase family protein
AT3G49300	2.5318	5.53521e-08	1.07127e-06	proline-rich family protein
AT3G50070	0.621115	0.000376545	0.00307773	CYCLIN D3;3
AT3G50470	-0.798501	0.00145623	0.00975562	homolog of RPW8 3
AT3G50480	-1.54094	3.63413e-85	9.99748e-82	homolog of RPW8 4
AT3G50770	-2.48504	4.79804e-35	1.56603e-32	calmodulin-like 41
AT3G50800	-1.53058	0.00276721	0.0165666
AT3G50920	-0.614735	3.42686e-08	6.94643e-07	Phosphatidic acid phosphatase (PAP2) family protein
AT3G50930	-0.956002	0.00150267	0.0100093	cytochrome BC1 synthesis
AT3G51330	-1.43398	2.25038e-16	1.32121e-14	Eukaryotic aspartyl protease family protein
AT3G51340	-0.707508	0.00322464	0.0188401	Eukaryotic aspartyl protease family protein
AT3G51860	-2.20355	6.00549e-46	4.13028e-43	cation exchanger 3
AT3G52340	0.621161	1.13605e-07	2.07757e-06	sucrose-6F-phosphate phosphohydrolase 2
AT3G52430	-0.85047	3.7965e-15	1.96003e-13	alpha/beta-Hydrolases superfamily protein
AT3G53210	0.793044	4.45616e-05	0.000471238	nodulin MtN21 /EamA-like transporter family protein
AT3G53370	0.73397	6.31226e-07	1.0155e-05	S1FA-like DNA-binding protein
AT3G53650	1.16882	1.54976e-07	2.77101e-06	Histone superfamily protein
AT3G54366	-0.94395	6.55311e-22	6.3734e-20
AT3G54400	0.585867	1.26238e-19	1.05694e-17	Eukaryotic aspartyl protease family protein
AT3G54990	1.67131	0.000168809	0.00153845	Integrase-type DNA-binding superfamily protein
AT3G55500	0.983594	2.27019e-12	8.3762e-11	expansin A16
AT3G56290	0.894621	4.8738e-18	3.42536e-16
AT3G56710	-0.636332	4.31857e-09	1.0179e-07	sigma factor binding protein 1
AT3G57010	0.828384	0.00185255	0.011953	Calcium-dependent phosphotriesterase superfamily protein
AT3G57020	1.72197	8.9265e-43	4.91136e-40	Calcium-dependent phosphotriesterase superfamily protein
AT3G57240	-2.72103	8.64243e-33	2.37753e-30	beta-1,3-glucanase 3
AT3G57260	-1.13776	0.000150594	0.00139557	beta-1,3-glucanase 2
AT3G58270	0.655954	0.000449696	0.00359925	Arabidopsis phospholipase-like protein (PEARLI 4) with TRAF-like domain
AT3G59540	0.699552	1.07259e-37	3.9721e-35	Ribosomal L38e protein family
AT3G59790	2.56286	4.4832e-08	8.85467e-07	MAP kinase 10
AT3G59880	1.17806	0.00210846	0.0132515
AT3G60070	-0.82617	0.00153128	0.0101682	Major facilitator superfamily protein
AT3G60290	-0.879813	8.09924e-05	0.000806448	2-oxoglutarate (2OG) and Fe(II)-dependent oxygenase superfamily protein
AT3G60300	-0.931461	3.57167e-26	5.59185e-24	RWD domain-containing protein
AT3G60540	-1.18018	1.18717e-05	0.000144417	Preprotein translocase Sec, Sec61-beta subunit protein
AT3G61010	-0.686406	7.35729e-06	9.43878e-05	Ferritin/ribonucleotide reductase-like family protein
AT3G61280	-0.82989	1.34815e-23	1.6125e-21	Arabidopsis thaliana protein of unknown function (DUF821)
AT3G61630	-0.651678	0.00203839	0.0129038	cytokinin response factor 6
AT3G61920	0.827538	0.000115368	0.0011031
AT3G62040	1.50683	0.00830792	0.0409904	Haloacid dehalogenase-like hydrolase (HAD) superfamily protein
AT3G62090	-0.943085	0.00535009	0.0285816	phytochrome interacting factor 3-like 2
AT3G62290	-0.873863	1.61487e-105	5.18292e-102	ADP-ribosylation factor A1E
AT3G62460	0.846671	1.25612e-09	3.18279e-08	Putative endonuclease or glycosyl hydrolase
AT3G62780	-0.983232	0.000170102	0.00154804	Calcium-dependent lipid-binding (CaLB domain) family protein
AT3G63210	-0.7268	8.09172e-17	5.04279e-15	Protein of unknown function (DUF581)
AT3G63380	-1.1305	0.00016667	0.00152184	ATPase E1-E2 type family protein / haloacid dehalogenase-like hydrolase family protein
AT4G00380	0.766793	1.29759e-06	1.96908e-05	XH/XS domain-containing protein
AT4G00880	-0.709682	1.25917e-20	1.14376e-18	SAUR-like auxin-responsive protein family
AT4G00930	0.695986	9.89228e-10	2.55356e-08	COP1-interacting protein 4.1
AT4G00955	-0.703728	0.000199075	0.00177645
AT4G01883	0.810722	1.2342e-27	2.30748e-25	Polyketide cyclase / dehydrase and lipid transport protein
AT4G01910	-0.834188	0.00701009	0.0356748	Cysteine/Histidine-rich C1 domain family protein
AT4G02200	-0.926272	7.69943e-08	1.4437e-06	Drought-responsive family protein
AT4G02290	1.04191	4.32062e-05	0.000459173	glycosyl hydrolase 9B13
AT4G02420	-0.690587	8.21507e-05	0.000815872	Concanavalin A-like lectin protein kinase family protein
AT4G02520	-1.15134	4.53783e-20	3.95407e-18	glutathione S-transferase PHI 2
AT4G03030	-0.72615	7.37778e-15	3.60594e-13	Galactose oxidase/kelch repeat superfamily protein
AT4G03450	-1.42218	2.04357e-16	1.21086e-14	Ankyrin repeat family protein
AT4G04223	-0.880295	1.3804e-07	2.48898e-06	other RNA
AT4G04293	-0.975926	0.00239727	0.0146969	transposable element gene
AT4G04410	-0.832653	1.04642e-13	4.52828e-12	transposable element gene
AT4G04490	-0.980473	0.00554229	0.0293773	cysteine-rich RLK (RECEPTOR-like protein kinase) 36
AT4G04695	-0.838051	2.38206e-07	4.11772e-06	calcium-dependent protein kinase 31
AT4G04955	-0.74276	4.88689e-07	8.0091e-06	allantoinase
AT4G08150	1.62978	5.42072e-05	0.000565476	KNOTTED-like from Arabidopsis thaliana
AT4G08470	-0.659176	4.03724e-23	4.6554e-21	MAPK/ERK kinase kinase 3
AT4G09750	1.35362	5.42197e-10	1.46439e-08	NAD(P)-binding Rossmann-fold superfamily protein
AT4G10500	-1.1998	1.01084e-05	0.000125101	2-oxoglutarate (2OG) and Fe(II)-dependent oxygenase superfamily protein
AT4G11000	-1.30561	5.31433e-06	7.00465e-05	Ankyrin repeat family protein
AT4G11211	-1.08366	2.78534e-20	2.47176e-18
AT4G11290	0.64502	0.000105187	0.00101482	Peroxidase superfamily protein
AT4G11320	0.87426	1.31172e-16	7.94332e-15	Papain family cysteine protease
AT4G11640	-0.843108	0.000248347	0.00216204	serine racemase
AT4G11650	1.15082	0.00358188	0.0205753	osmotin 34
AT4G11840	-0.753243	1.47089e-16	8.85154e-15	phospholipase D gamma 3
AT4G11890	-0.999812	1.18566e-06	1.81641e-05	Protein kinase superfamily protein
AT4G12470	2.22588	4.07647e-07	6.77898e-06	azelaic acid induced 1
AT4G12480	2.23817	4.52273e-07	7.45032e-06	Bifunctional inhibitor/lipid-transfer protein/seed storage 2S albumin superfamily protein
AT4G12500	1.64625	0.00521192	0.0280196	Bifunctional inhibitor/lipid-transfer protein/seed storage 2S albumin superfamily protein
AT4G13410	1.08949	4.07192e-07	6.77726e-06	Nucleotide-diphospho-sugar transferases superfamily protein
AT4G13495	-0.831562	2.62575e-25	3.85985e-23	other RNA
AT4G14040	0.725502	1.65093e-78	3.97399e-75	selenium-binding protein 2
AT4G14090	1.16151	1.48674e-14	7.13971e-13	UDP-Glycosyltransferase superfamily protein
AT4G14365	-1.14584	4.56637e-24	5.74735e-22	XB3 ortholog 4 in Arabidopsis thaliana
AT4G14390	-2.00275	6.25235e-06	8.12974e-05	Ankyrin repeat family protein
AT4G15260	-0.896074	5.15596e-08	1.00291e-06	UDP-Glycosyltransferase superfamily protein
AT4G15540	-0.585628	2.28932e-08	4.76085e-07	EamA-like transporter family
AT4G15680	1.37518	1.15373e-05	0.000140974	Thioredoxin superfamily protein
AT4G15780	-0.63009	3.49691e-13	1.41471e-11	vesicle-associated membrane protein 724
AT4G16590	2.7664	0.000832564	0.00609213	cellulose synthase-like A01
AT4G16870	-1.0352	2.42458e-24	3.15473e-22	transposable element gene
AT4G17470	1.40596	0.00215429	0.0134562	alpha/beta-Hydrolases superfamily protein
AT4G18050	0.619988	9.76552e-05	0.000951693	P-glycoprotein 9
AT4G18250	-0.942713	0.00148691	0.00992495	receptor serine/threonine kinase, putative
AT4G18425	-0.746045	0.00997434	0.0474027	Protein of unknown function (DUF679)
AT4G18880	-0.677888	5.1202e-05	0.00053616	heat shock transcription factor A4A
AT4G18970	0.812883	1.33191e-38	5.52121e-36	GDSL-like Lipase/Acylhydrolase superfamily protein
AT4G19810	1.06733	0.000798285	0.00588762	Glycosyl hydrolase family protein with chitinase insertion domain
AT4G19840	-0.670558	4.3503e-24	5.51143e-22	phloem protein 2-A1
AT4G20150	0.640166	4.72701e-44	2.75843e-41
AT4G21326	-0.60363	6.14614e-08	1.17533e-06	subtilase 3.12
AT4G21380	-0.815955	1.53769e-17	1.04634e-15	receptor kinase 3
AT4G21760	0.778387	2.01638e-10	5.7525e-09	beta-glucosidase 47
AT4G21870	0.670833	0.00884494	0.0430847	HSP20-like chaperones superfamily protein
AT4G22305	-0.628531	1.68724e-07	3.00566e-06	alpha/beta-Hydrolases superfamily protein
AT4G22485	1.59422	0.0013951	0.00939927	Bifunctional inhibitor/lipid-transfer protein/seed storage 2S albumin superfamily protein
AT4G22513	1.6199	0.00087514	0.00634987	Bifunctional inhibitor/lipid-transfer protein/seed storage 2S albumin superfamily protein
AT4G22517	1.6666	6.71805e-07	1.0745e-05	Bifunctional inhibitor/lipid-transfer protein/seed storage 2S albumin superfamily protein
AT4G22880	1.67	2.08651e-06	3.02105e-05	leucoanthocyanidin dioxygenase
AT4G22950	1.82371	1.26579e-07	2.30609e-06	AGAMOUS-like 19
AT4G23130	-0.950966	4.11883e-16	2.3536e-14	cysteine-rich RLK (RECEPTOR-like protein kinase) 5
AT4G23140	-1.12993	3.86858e-15	1.9919e-13	cysteine-rich RLK (RECEPTOR-like protein kinase) 6
AT4G23230	-1.13777	1.59131e-06	2.36306e-05	cysteine-rich RLK (RECEPTOR-like protein kinase) 15
AT4G23610	-1.08623	0.00250931	0.0152869	Late embryogenesis abundant (LEA) hydroxyproline-rich glycoprotein family
AT4G23920	0.628184	6.8419e-07	1.09249e-05	UDP-D-glucose/UDP-D-galactose 4-epimerase 2
AT4G24130	0.737249	1.13514e-05	0.000139048	Protein of unknown function, DUF538
AT4G25110	-1.39871	1.50287e-11	4.94713e-10	metacaspase 2
AT4G25630	0.725631	1.10305e-26	1.87977e-24	fibrillarin 2
AT4G25780	0.806006	6.86136e-07	1.09469e-05	CAP (Cysteine-rich secretory proteins, Antigen 5, and Pathogenesis-related 1 protein) superfamily protein
AT4G25800	-0.593489	0.00283228	0.0168754	Calmodulin-binding protein
AT4G26150	0.890936	0.000275408	0.00236322	cytokinin-responsive gata factor 1
AT4G27030	0.737886	1.82938e-14	8.67693e-13	fatty acid desaturase A
AT4G27350	-0.640917	0.00208483	0.0131419	Protein of unknown function (DUF1223)
AT4G27450	0.677171	0.00253065	0.0153877	Aluminium induced protein with YGL and LRDR motifs
AT4G28140	1.10225	0.00534947	0.0285816	Integrase-type DNA-binding superfamily protein
AT4G28260	-0.848741	1.3608e-29	3.11963e-27
AT4G28290	0.718357	0.00739685	0.0372395
AT4G28390	-0.790901	0.00221663	0.0137962	ADP/ATP carrier 3
AT4G29190	-0.876592	1.17845e-15	6.42873e-14	Zinc finger C-x8-C-x5-C-x3-H type family protein
AT4G29700	0.924201	6.63975e-12	2.30381e-10	Alkaline-phosphatase-like family protein
AT4G30140	0.805695	0.00381089	0.0216543	GDSL-like Lipase/Acylhydrolase superfamily protein
AT4G30610	1.04149	8.17881e-19	6.22527e-17	alpha/beta-Hydrolases superfamily protein
AT4G30845	0.607532	3.95225e-05	0.000424239
AT4G31700	0.592124	7.67509e-42	3.88946e-39	ribosomal protein S6
AT4G31800	-0.704716	0.00123574	0.00849275	WRKY DNA-binding protein 18
AT4G31870	2.36489	4.29259e-06	5.79681e-05	glutathione peroxidase 7
AT4G32200	-0.639369	5.65587e-05	0.000588412	DNA-binding HORMA family protein
AT4G32650	0.826154	0.000698163	0.00525587	potassium channel in Arabidopsis thaliana 3
AT4G32800	-0.606875	2.79125e-07	4.78213e-06	Integrase-type DNA-binding superfamily protein
AT4G32810	1.91674	1.94308e-05	0.000224867	carotenoid cleavage dioxygenase 8
AT4G33050	-0.677325	7.94764e-05	0.000792172	calmodulin-binding family protein
AT4G34410	-5.4566	0.000529498	0.00412648	redox responsive transcription factor 1
AT4G34881	-1.43783	8.54601e-14	3.74876e-12
AT4G36060	1.38284	0.00707456	0.0358985	basic helix-loop-helix (bHLH) DNA-binding superfamily protein
AT4G36430	1.22502	0.00235751	0.014509	Peroxidase superfamily protein
AT4G37410	1.4733	1.2342e-06	1.87881e-05	cytochrome P450, family 81, subfamily F, polypeptide 4
AT4G38550	-0.679659	3.7858e-12	1.34756e-10	Arabidopsis phospholipase-like protein (PEARLI 4) family
AT5G01100	-1.16499	1.98498e-05	0.000229252	O-fucosyltransferase family protein
AT5G01320	0.98624	0.00396146	0.0223188	Thiamine pyrophosphate dependent pyruvate decarboxylase family protein
AT5G01595	-0.953864	8.15433e-05	0.000811094	other RNA
AT5G01600	-1.00609	1.00931e-12	3.90287e-11	ferretin 1
AT5G01850	-0.652061	6.38671e-06	8.27651e-05	Protein kinase superfamily protein
AT5G01870	1.49558	0.0022647	0.0140455	Bifunctional inhibitor/lipid-transfer protein/seed storage 2S albumin superfamily protein
AT5G03110	-0.655306	0.00751609	0.0377215
AT5G03350	-1.37586	2.94034e-19	2.38912e-17	Legume lectin family protein
AT5G03545	0.930979	0.00131872	0.00897018
AT5G04770	0.79653	0.000848106	0.0061887	cationic amino acid transporter 6
AT5G04950	0.618823	4.79185e-08	9.41599e-07	nicotianamine synthase 1
AT5G05250	0.655428	1.65728e-06	2.45305e-05
AT5G05270	0.831057	2.35845e-09	5.73442e-08	Chalcone-flavanone isomerase family protein
AT5G05460	-0.66519	1.75604e-05	0.000205819	Glycosyl hydrolase family 85
AT5G05840	0.86216	0.00159729	0.0105773	Protein of unknown function (DUF620)
AT5G07770	-0.993107	1.3778e-24	1.84252e-22	Actin-binding FH2 protein
AT5G07990	1.30992	4.04913e-08	8.04687e-07	Cytochrome P450 superfamily protein
AT5G08600	0.691318	3.02679e-06	4.21148e-05	U3 ribonucleoprotein (Utp) family protein
AT5G08640	1.05239	4.50279e-20	3.94138e-18	flavonol synthase 1
AT5G08760	-0.771228	6.25191e-13	2.47214e-11
AT5G09220	-1.25464	2.31601e-63	2.9733e-60	amino acid permease 2
AT5G09730	0.659841	8.41657e-06	0.00010635	beta-xylosidase 3
AT5G10380	-1.13597	2.90209e-26	4.65714e-24	RING/U-box superfamily protein
AT5G10695	-0.612265	0.00638623	0.032997
AT5G10760	-1.18289	9.98195e-17	6.14129e-15	Eukaryotic aspartyl protease family protein
AT5G11160	0.702973	0.00212278	0.0133241	adenine phosphoribosyltransferase 5
AT5G12470	0.700292	2.26566e-41	1.11871e-38	Protein of unknown function (DUF3411)
AT5G13240	0.789081	7.09527e-25	9.75955e-23	transcription regulators
AT5G13320	-0.739184	0.000729466	0.00544048	Auxin-responsive GH3 family protein
AT5G13490	0.680843	8.91336e-13	3.46757e-11	ADP/ATP carrier 2
AT5G13930	0.945809	9.53534e-23	1.03158e-20	Chalcone and stilbene synthase family protein
AT5G15240	0.717832	0.00116289	0.00808151	Transmembrane amino acid transporter family protein
AT5G15500	0.705338	3.02113e-06	4.20664e-05	Ankyrin repeat family protein
AT5G15530	0.663395	4.94481e-07	8.09713e-06	biotin carboxyl carrier protein 2
AT5G15960	0.946003	0.000871281	0.00632664	stress-responsive protein (KIN1) / stress-induced protein (KIN1)
AT5G16980	1.06792	1.77677e-06	2.61585e-05	Zinc-binding dehydrogenase family protein
AT5G17220	1.72484	5.10484e-17	3.24435e-15	glutathione S-transferase phi 12
AT5G17700	0.666882	2.83419e-08	5.80616e-07	MATE efflux family protein
AT5G18470	-0.627954	0.000361822	0.00298016	Curculin-like (mannose-binding) lectin family protein
AT5G18780	-0.739956	2.79366e-05	0.000310072	F-box/RNI-like superfamily protein
AT5G19850	0.608493	3.88095e-11	1.21719e-09	alpha/beta-Hydrolases superfamily protein
AT5G19875	0.585958	0.000672653	0.00508769
AT5G20140	0.634136	1.22821e-22	1.27159e-20	SOUL heme-binding family protein
AT5G20830	0.740669	1.96609e-08	4.12879e-07	sucrose synthase 1
AT5G21020	-1.73084	1.96886e-211	3.79143e-207
AT5G22300	1.20801	3.87742e-06	5.28806e-05	nitrilase 4
AT5G22380	-2.19574	0.000184864	0.00166585	NAC domain containing protein 90
AT5G22440	0.607832	3.14776e-23	3.69612e-21	Ribosomal protein L1p/L10e family
AT5G22570	-1.79602	5.09702e-08	9.9245e-07	WRKY DNA-binding protein 38
AT5G24160	0.719482	3.66077e-13	1.4748e-11	squalene monoxygenase 6
AT5G24210	-0.723754	1.20824e-20	1.10271e-18	alpha/beta-Hydrolases superfamily protein
AT5G24280	1.56712	8.5658e-14	3.7489e-12	gamma-irradiation and mitomycin c induced 1
AT5G24380	0.701665	6.6447e-08	1.26565e-06	YELLOW STRIPE like 2
AT5G24530	-0.647296	1.08749e-07	1.99446e-06	2-oxoglutarate (2OG) and Fe(II)-dependent oxygenase superfamily protein
AT5G24735	-0.715432	5.32296e-12	1.87052e-10	other RNA
AT5G24770	1.17238	0.00393439	0.0221923	vegetative storage protein 2
AT5G24780	2.0513	0.00197883	0.0126138	vegetative storage protein 1
AT5G24850	0.776798	8.7538e-06	0.000109962	cryptochrome 3
AT5G25250	-0.603964	6.9508e-05	0.000705968	SPFH/Band 7/PHB domain-containing membrane-associated protein family
AT5G25440	-0.827308	2.73191e-09	6.60081e-08	Protein kinase superfamily protein
AT5G26170	-1.73922	0.00567348	0.0299984	WRKY DNA-binding protein 50
AT5G26690	-1.94418	2.94358e-06	4.11055e-05	Heavy metal transport/detoxification superfamily protein
AT5G27120	0.79712	9.73043e-21	8.9228e-19	NOP56-like pre RNA processing ribonucleoprotein
AT5G27350	0.598012	4.21182e-14	1.89502e-12	Major facilitator superfamily protein
AT5G27660	0.89266	0.000455185	0.00363334	Trypsin family protein with PDZ domain
AT5G27920	-1.18611	6.57993e-08	1.25455e-06	F-box family protein
AT5G28030	0.593873	0.00575907	0.0303676	L-cysteine desulfhydrase 1
AT5G28490	0.598151	0.000605739	0.00464545	Protein of unknown function (DUF640)
AT5G28630	-0.955751	0.0076888	0.0383782	glycine-rich protein
AT5G28910	1.58045	2.20329e-16	1.29752e-14
AT5G33300	0.767938	0.000173063	0.00157276	chromosome-associated kinesin-related
AT5G35480	-1.1465	1.00511e-16	6.16416e-15
AT5G35777	1.20299	2.48887e-13	1.03293e-11	transposable element gene
AT5G35935	5.61049	1.4517e-58	1.47134e-55	transposable element gene
AT5G36910	0.93901	1.90512e-06	2.78988e-05	thionin 2.2
AT5G37360	0.596568	1.21793e-28	2.41791e-26
AT5G37950	-1.24121	0.00133629	0.00907047	UDP-Glycosyltransferase superfamily protein
AT5G38060	0.631383	1.47259e-06	2.21199e-05
AT5G38140	-0.711487	0.0031867	0.0186241	nuclear factor Y, subunit C12
AT5G38940	1.28142	0.0078502	0.0390623	RmlC-like cupins superfamily protein
AT5G38970	-0.894838	0.00648764	0.0334402	brassinosteroid-6-oxidase 1
AT5G39220	0.79216	0.00956458	0.0459201	alpha/beta-Hydrolases superfamily protein
AT5G39670	-1.01642	1.76923e-05	0.000207001	Calcium-binding EF-hand family protein
AT5G40690	-0.793315	0.000572536	0.00441897
AT5G41700	-1.03047	6.09977e-56	5.87316e-53	ubiquitin conjugating enzyme 8
AT5G41740	-1.03774	0.000225524	0.00198943	Disease resistance protein (TIR-NBS-LRR class) family
AT5G41750	-1.04999	0.00041749	0.00337515	Disease resistance protein (TIR-NBS-LRR class) family
AT5G42380	-1.94893	0.00234717	0.0144592	calmodulin like 37
AT5G42760	0.733366	0.00012669	0.00119943	Leucine carboxyl methyltransferase
AT5G42800	1.71799	5.77708e-07	9.36441e-06	dihydroflavonol 4-reductase
AT5G42825	-0.859428	4.7511e-17	3.0396e-15
AT5G44050	1.14976	8.57285e-06	0.00010804	MATE efflux family protein
AT5G44568	-0.966785	3.41384e-13	1.38693e-11
AT5G44569	-0.8836	0.00627036	0.032512
AT5G44572	0.81831	0.00897371	0.0435501
AT5G44578	-1.48641	0.00327682	0.0191102
AT5G44820	-0.791098	1.13512e-08	2.48115e-07	Nucleotide-diphospho-sugar transferase family protein
AT5G45000	-1.84376	2.83735e-09	6.84699e-08	Disease resistance protein (TIR-NBS-LRR class) family
AT5G45380	-1.1151	2.77028e-10	7.73149e-09	solute:sodium symporters;urea transmembrane transporters
AT5G45470	-0.591814	5.8927e-09	1.35736e-07	Protein of unknown function (DUF594)
AT5G45500	-0.604281	4.85454e-20	4.1921e-18	RNI-like superfamily protein
AT5G45510	-0.87411	4.67877e-63	5.63119e-60	Leucine-rich repeat (LRR) family protein
AT5G46250	-1.189	3.12094e-109	1.60848e-105	RNA-binding protein
AT5G47330	1.31328	6.91574e-05	0.000703369	alpha/beta-Hydrolases superfamily protein
AT5G47590	1.12071	0.00317462	0.0185829	Heat shock protein HSP20/alpha crystallin family
AT5G48412	-0.706488	1.1921e-13	5.12419e-12
AT5G48440	-0.696543	4.93084e-17	3.14414e-15	FAD-dependent oxidoreductase family protein
AT5G48485	1.62356	4.40939e-37	1.54385e-34	Bifunctional inhibitor/lipid-transfer protein/seed storage 2S albumin superfamily protein
AT5G48657	-1.14934	0.00086415	0.00628383	defense protein-related
AT5G49480	0.824919	6.05131e-07	9.79244e-06	Ca2+-binding protein 1
AT5G49560	1.00545	7.1449e-05	0.000721875	Putative methyltransferase family protein
AT5G50130	0.6629	0.00766542	0.0383012	NAD(P)-binding Rossmann-fold superfamily protein
AT5G51440	1.02143	0.00421919	0.0235095	HSP20-like chaperones superfamily protein
AT5G51720	0.736074	4.12193e-29	8.62782e-27	2 iron, 2 sulfur cluster binding
AT5G51750	0.689013	7.78504e-24	9.61004e-22	subtilase 1.3
AT5G52310	0.624476	4.8226e-05	0.000506373	low-temperature-responsive protein 78 (LTI78) / desiccation-responsive protein 29A (RD29A)
AT5G52750	-1.23799	2.1642e-10	6.1469e-09	Heavy metal transport/detoxification superfamily protein
AT5G52760	-1.70744	4.45371e-15	2.26293e-13	Copper transport protein family
AT5G52860	0.85002	0.00907191	0.0439076	ABC-2 type transporter family protein
AT5G53486	0.690475	0.00046953	0.00372955
AT5G54060	1.76572	2.45451e-14	1.15004e-12	UDP-glucose:flavonoid 3-o-glucosyltransferase
AT5G54240	-1.52324	0.000140237	0.00131222	Protein of unknown function (DUF1223)
AT5G54510	1.01776	1.18495e-16	7.19827e-15	Auxin-responsive GH3 family protein
AT5G54610	-1.04073	1.95045e-33	5.52349e-31	ankyrin
AT5G55170	-0.809357	0.00367315	0.0209893	small ubiquitin-like modifier 3
AT5G55450	-1.73051	3.57198e-18	2.54761e-16	Bifunctional inhibitor/lipid-transfer protein/seed storage 2S albumin superfamily protein
AT5G55460	-1.01032	7.86297e-05	0.000784952	Bifunctional inhibitor/lipid-transfer protein/seed storage 2S albumin superfamily protein
AT5G55570	1.36735	0.00255225	0.0155043
AT5G56100	0.948561	1.05434e-07	1.93735e-06	glycine-rich protein / oleosin
AT5G56370	1.87748	5.40164e-15	2.7018e-13	F-box/RNI-like/FBD-like domains-containing protein
AT5G56870	0.757349	1.37597e-10	4.03304e-09	beta-galactosidase 4
AT5G57345	0.939444	4.73664e-61	5.06741e-58
AT5G57550	-2.22334	4.19303e-07	6.9608e-06	xyloglucan endotransglucosylase/hydrolase 25
AT5G57785	1.96604	2.03079e-12	7.56419e-11
AT5G57800	0.734005	5.60156e-23	6.30814e-21	Fatty acid hydroxylase superfamily
AT5G58310	1.11897	9.87279e-66	1.9012e-62	methyl esterase 18
AT5G58390	1.0403	3.30204e-13	1.34434e-11	Peroxidase superfamily protein
AT5G58570	-0.980249	1.11722e-08	2.44759e-07
AT5G58940	-0.985996	7.18092e-07	1.14189e-05	calmodulin-binding receptor-like cytoplasmic kinase 1
AT5G59000	-0.59602	5.39803e-06	7.10525e-05	RING/FYVE/PHD zinc finger superfamily protein
AT5G59305	1.94212	0.000159955	0.00146818
AT5G59662	-0.652384	0.00905467	0.0438767	other RNA
AT5G59670	-0.744656	3.22996e-07	5.48496e-06	Leucine-rich repeat protein kinase family protein
AT5G59680	-2.05653	7.27938e-09	1.65111e-07	Leucine-rich repeat protein kinase family protein
AT5G60250	2.04224	1.22773e-09	3.11495e-08	zinc finger (C3HC4-type RING finger) family protein
AT5G60900	-0.737659	4.17255e-17	2.69633e-15	receptor-like protein kinase 1
AT5G60910	0.819933	0.010363	0.0488639	AGAMOUS-like 8
AT5G60950	-1.26464	3.26938e-12	1.179e-10	COBRA-like protein 5 precursor
AT5G61010	-0.767628	3.12538e-13	1.28054e-11	exocyst subunit exo70 family protein E2
AT5G61070	-1.1569	0.00109671	0.00769372	histone deacetylase of the RPD3/HDA1 superfamily 18
AT5G61250	-0.593932	0.000359806	0.00296736	glucuronidase 1
AT5G61290	0.758678	4.87898e-05	0.000512014	Flavin-binding monooxygenase family protein
AT5G61350	0.960207	0.000349759	0.00289193	Protein kinase superfamily protein
AT5G61820	0.631357	8.59615e-17	5.33987e-15
AT5G62020	-0.846337	0.00892866	0.0433971	heat shock transcription factor B2A
AT5G62030	-3.68743	1.50555e-44	9.3524e-42	diphthamide synthesis DPH2 family protein
AT5G62180	-0.667608	0.00181374	0.01176	carboxyesterase 20
AT5G62210	1.26117	2.95308e-12	1.07297e-10	Embryo-specific protein 3, (ATS3)
AT5G62730	0.713068	0.00609237	0.031734	Major facilitator superfamily protein
AT5G63090	1.27767	0.00224612	0.0139482	Lateral organ boundaries (LOB) domain family protein
AT5G63160	0.778779	4.17238e-11	1.29384e-09	BTB and TAZ domain protein 1
AT5G64000	-0.81354	0.00953584	0.0458163	Inositol monophosphatase family protein
AT5G64120	-0.674235	0.000314928	0.00264828	Peroxidase superfamily protein
AT5G64510	-0.761296	0.00715984	0.0362548
AT5G64870	-1.04407	0.000410654	0.00332407	SPFH/Band 7/PHB domain-containing membrane-associated protein family
AT5G64910	1.6179	0.000291727	0.00248136
AT5G65070	-1.79694	3.56989e-09	8.51864e-08	K-box region and MADS-box transcription factor family protein
AT5G65140	0.604234	0.000483851	0.00381941	Haloacid dehalogenase-like hydrolase (HAD) superfamily protein
AT5G65380	0.730909	3.02721e-17	2.00326e-15	MATE efflux family protein
AT5G66052	-0.724622	1.15379e-22	1.20753e-20
AT5G66540	0.64103	3.65659e-14	1.65682e-12
AT5G66590	0.691346	1.20114e-06	1.83429e-05	CAP (Cysteine-rich secretory proteins, Antigen 5, and Pathogenesis-related 1 protein) superfamily protein
AT5G67450	-1.14372	0.00978957	0.0467609	zinc-finger protein 1

## Sheet: dph1-2 vs. WT FC > 1.5
GeneID	Log2FC	P-value	P_adj	Functional description
AT1G01030	0.793749	0.00635754	0.0371635	AP2/B3-like transcriptional factor family protein
AT1G01070	1.07695	0.00010051	0.00113648	nodulin MtN21 /EamA-like transporter family protein
AT1G01190	0.654852	2.73173e-05	0.000358615	cytochrome P450, family 78, subfamily A, polypeptide 8
AT1G01340	-0.846128	2.66901e-06	4.48652e-05	cyclic nucleotide gated channel 10
AT1G01560	-1.35201	3.30622e-09	9.40405e-08	MAP kinase 11
AT1G01810	1.90104	0.00136489	0.0104789
AT1G02205	0.922658	3.45213e-28	7.81112e-26	Fatty acid hydroxylase superfamily
AT1G02340	1.55396	0.00153446	0.0115475	basic helix-loop-helix (bHLH) DNA-binding superfamily protein
AT1G02450	-1.17909	5.99084e-06	9.26602e-05	NIM1-interacting 1
AT1G02800	0.734689	0.00575423	0.0343548	cellulase 2
AT1G02850	-0.7131	0.00309594	0.0207959	beta glucosidase 11
AT1G02920	-0.907684	0.00305557	0.020573	glutathione S-transferase 7
AT1G03210	-0.662234	6.74922e-07	1.30312e-05	Phenazine biosynthesis PhzC/PhzF protein
AT1G03410	-1.38243	1.97444e-13	1.00407e-11	2-oxoglutarate (2OG) and Fe(II)-dependent oxygenase superfamily protein
AT1G03905	1.25401	0.000211713	0.0021446	P-loop containing nucleoside triphosphate hydrolases superfamily protein
AT1G04250	0.660203	5.92979e-09	1.62912e-07	AUX/IAA transcriptional regulator family protein
AT1G04980	-0.677579	1.30397e-19	1.38207e-17	PDI-like 2-2
AT1G05630	-0.620634	1.0999e-13	5.84428e-12	Endonuclease/exonuclease/phosphatase family protein
AT1G06080	1.17935	2.6234e-14	1.50943e-12	delta 9 desaturase 1
AT1G06100	0.668545	0.00237128	0.016627	Fatty acid desaturase family protein
AT1G06640	-0.749574	4.48989e-17	3.45104e-15	2-oxoglutarate (2OG) and Fe(II)-dependent oxygenase superfamily protein
AT1G07000	-1.05239	3.88783e-20	4.27831e-18	exocyst subunit exo70 family protein B2
AT1G07180	0.954979	3.34242e-05	0.000430094	alternative NAD(P)H dehydrogenase 1
AT1G07450	1.65432	9.29784e-06	0.000136472	NAD(P)-binding Rossmann-fold superfamily protein
AT1G07490	-0.729301	0.00856862	0.0469537	ROTUNDIFOLIA like 3
AT1G07590	0.716634	1.01482e-38	5.37801e-36	Tetratricopeptide repeat (TPR)-like superfamily protein
AT1G07610	0.93988	2.04253e-11	8.08103e-10	metallothionein 1C
AT1G08450	-0.659637	9.33357e-32	2.98348e-29	calreticulin 3
AT1G08580	0.608512	5.53689e-13	2.66114e-11
AT1G08650	-0.666453	1.44556e-12	6.54171e-11	phosphoenolpyruvate carboxylase kinase 1
AT1G09080	-2.1856	3.75792e-09	1.06288e-07	Heat shock protein 70 (Hsp 70) family protein
AT1G09240	-0.809904	0.00680343	0.0391317	nicotianamine synthase 3
AT1G09470	0.617484	0.00480745	0.0298511
AT1G09500	1.69479	9.85168e-07	1.83189e-05	NAD(P)-binding Rossmann-fold superfamily protein
AT1G09950	-1.8234	0.00164612	0.0122278	RESPONSE TO ABA AND SALT 1
AT1G10340	-1.44294	2.33507e-10	7.94318e-09	Ankyrin repeat family protein
AT1G10370	0.742283	6.3072e-05	0.000747583	Glutathione S-transferase family protein
AT1G10640	0.94078	1.09817e-16	8.1305e-15	Pectin lyase-like superfamily protein
AT1G11070	1.55022	2.51984e-05	0.000334285
AT1G11080	2.64504	3.90013e-06	6.33394e-05	serine carboxypeptidase-like 31
AT1G11160	0.820488	0.000226665	0.00226868	Transducin/WD40 repeat-like superfamily protein
AT1G11170	1.09584	0.000269458	0.00263959	Protein of unknown function (DUF707)
AT1G11330	-0.686721	1.86994e-15	1.21473e-13	S-locus lectin protein kinase family protein
AT1G11340	0.618637	0.00863058	0.0471919	S-locus lectin protein kinase family protein
AT1G12290	-0.606746	0.00923048	0.0497015	Disease resistance protein (CC-NBS-LRR class) family
AT1G12520	-0.689768	1.39567e-16	1.02204e-14	copper chaperone for SOD1
AT1G13210	-0.594243	2.98811e-19	3.00872e-17	autoinhibited Ca2+/ATPase II
AT1G13470	-1.51316	6.46721e-18	5.71214e-16	Protein of unknown function (DUF1262)
AT1G13710	2.18902	0.00115419	0.00910777	cytochrome P450, family 78, subfamily A, polypeptide 5
AT1G14630	0.788129	0.00467686	0.0291858
AT1G14880	-1.52631	3.26381e-19	3.2538e-17	PLANT CADMIUM RESISTANCE 1
AT1G14900	0.780961	1.13607e-13	6.02058e-12	high mobility group A
AT1G15550	0.754736	0.000177697	0.00184362	gibberellin 3-oxidase 1
AT1G15830	-1.06763	7.99872e-05	0.00092787
AT1G16110	-0.68873	7.66034e-07	1.46222e-05	wall associated kinase-like 6
AT1G17560	0.64158	4.44139e-05	0.000550744	Ribosomal protein L14p/L23e family protein
AT1G18415	-0.606103	0.00244419	0.0170492	other RNA
AT1G18570	-0.827019	8.9908e-08	2.07872e-06	myb domain protein 51
AT1G18710	0.647929	2.34672e-06	3.98804e-05	myb domain protein 47
AT1G18773	-0.938438	0.000258806	0.00254733
AT1G19020	-0.941391	0.00439087	0.0277625
AT1G19530	1.66932	0.00253686	0.0175498
AT1G19540	1.14888	0.000244468	0.00241802	NmrA-like negative transcriptional regulator family protein
AT1G19630	1.29969	6.95415e-06	0.000105454	cytochrome P450, family 722, subfamily A, polypeptide 1
AT1G20070	0.722305	5.45396e-07	1.06944e-05
AT1G20470	0.876051	0.000536168	0.00475026	SAUR-like auxin-responsive protein family
AT1G21240	-1.20101	0.00332216	0.02204	wall associated kinase 3
AT1G21250	-0.674258	9.25464e-08	2.13482e-06	cell wall-associated kinase
AT1G21550	-0.672707	0.000826013	0.00685101	Calcium-binding EF-hand family protein
AT1G22590	0.587003	6.57122e-06	0.000100327	AGAMOUS-like 87
AT1G22630	0.671192	5.44141e-30	1.50108e-27
AT1G22880	-0.615102	0.00308801	0.0207634	cellulase 5
AT1G22885	1.20246	2.69584e-09	7.78893e-08
AT1G23000	0.714412	0.0054257	0.0328708	Heavy metal transport/detoxification superfamily protein
AT1G23010	1.09136	1.26128e-07	2.83162e-06	Cupredoxin superfamily protein
AT1G23100	0.698125	0.000281062	0.00273563	GroES-like family protein
AT1G23205	0.925523	6.1526e-22	7.94238e-20	Plant invertase/pectin methylesterase inhibitor superfamily protein
AT1G23380	1.19583	0.00312157	0.0209401	KNOTTED1-like homeobox gene 6
AT1G23410	1.56654	5.90884e-25	1.04379e-22	Ribosomal protein S27a / Ubiquitin family protein
AT1G23550	0.869789	0.00262011	0.0180512	similar to RCD one 2
AT1G23935	0.773071	0.00205543	0.0147882
AT1G24140	-1.03827	0.000432887	0.0039679	Matrixin family protein
AT1G24145	-0.864016	0.000725971	0.00613238
AT1G24147	-0.877419	3.59434e-18	3.26048e-16
AT1G24575	0.624896	0.000333224	0.00318032
AT1G24793	-2.83161	0.00839172	0.0461728	UDP-3-O-acyl N-acetylglycosamine deacetylase family protein
AT1G25400	-0.857434	0.00259582	0.0179084
AT1G25560	-0.633126	0.00530643	0.0323096	AP2/B3 transcription factor family protein
AT1G26470	0.912698	8.51897e-23	1.19969e-20
AT1G26910	0.647513	1.18186e-08	3.13574e-07	Ribosomal protein L16p/L10e family protein
AT1G27840	-0.785833	3.94477e-09	1.10795e-07	Transducin/WD40 repeat-like superfamily protein
AT1G28290	0.711123	0.000193957	0.00198976	arabinogalactan protein 31
AT1G29920	1.51505	4.43305e-26	8.66726e-24	chlorophyll A/B-binding protein 2
AT1G30515	1.22306	0.00255767	0.0176755
AT1G31660	0.653686	1.5121e-16	1.0993e-14
AT1G31835	0.764744	0.000662323	0.00569265
AT1G33260	-0.766763	0.00525663	0.0320588	Protein kinase superfamily protein
AT1G33760	-5.64242	0.000334732	0.00319168	Integrase-type DNA-binding superfamily protein
AT1G34420	-1.17855	3.56739e-07	7.22737e-06	leucine-rich repeat transmembrane protein kinase family protein
AT1G34760	-0.744957	0.00068813	0.00587205	general regulatory factor 11
AT1G35516	-0.692804	1.24702e-07	2.80587e-06	myb-like transcription factor family protein
AT1G35710	-1.14194	1.51271e-19	1.57839e-17	Protein kinase family protein with leucine-rich repeat domain
AT1G35910	0.734073	0.00448476	0.0282055	Haloacid dehalogenase-like hydrolase (HAD) superfamily protein
AT1G45145	-0.786351	1.40514e-13	7.31182e-12	thioredoxin H-type 5
AT1G45163	-1.44562	0.00484597	0.0300271
AT1G47400	1.35903	0.00120943	0.00944742
AT1G48100	0.77173	8.81383e-07	1.66504e-05	Pectin lyase-like superfamily protein
AT1G49032	-0.716782	9.16562e-05	0.00104695
AT1G49130	-1.0438	6.44864e-06	9.86799e-05	B-box type zinc finger protein with CCT domain
AT1G49320	2.086	0.00069277	0.00589908	unknown seed protein like 1
AT1G51710	0.743147	1.22635e-35	5.48807e-33	ubiquitin-specific protease 6
AT1G52040	1.22552	0.000104831	0.0011761	myrosinase-binding protein 1
AT1G52270	-0.755679	0.00469082	0.0292548
AT1G52342	0.73962	1.35776e-10	4.76353e-09
AT1G52827	0.98793	3.8317e-05	0.00048287	cadmium tolerance 1
AT1G53480	-6.66232	1.42027e-07	3.15688e-06	mto 1 responding down 1
AT1G53490	-3.59811	4.76915e-58	8.73102e-55	RING/U-box superfamily protein
AT1G53700	0.779393	0.00446915	0.0281425	WAG 1
AT1G53830	0.927474	4.50495e-05	0.000557938	pectin methylesterase 2
AT1G54000	1.36614	3.9123e-05	0.00049149	GDSL-like Lipase/Acylhydrolase superfamily protein
AT1G54210	-0.602079	0.00137286	0.010528	Ubiquitin-like superfamily protein
AT1G54570	0.75929	2.8111e-22	3.72433e-20	Esterase/lipase/thioesterase family protein
AT1G54575	-0.995972	8.87626e-05	0.00101794
AT1G55000	-0.786798	1.95682e-17	1.58897e-15	peptidoglycan-binding LysM domain-containing protein
AT1G55450	-0.587317	0.000367382	0.00345878	S-adenosyl-L-methionine-dependent methyltransferases superfamily protein
AT1G56045	0.817606	2.69579e-20	3.01599e-18	Ribosomal protein L41 family
AT1G56120	-1.1931	2.01778e-25	3.72789e-23	Leucine-rich repeat transmembrane protein kinase
AT1G56150	-0.742832	6.93175e-05	0.00081442	SAUR-like auxin-responsive protein family
AT1G56280	-1.1113	6.53108e-118	6.57615e-114	drought-induced 19
AT1G58225	-1.13156	0.000500428	0.00447895
AT1G58235	-0.751259	5.94393e-11	2.16846e-09
AT1G59740	0.849135	1.94352e-06	3.35665e-05	Major facilitator superfamily protein
AT1G60060	-0.653771	8.66818e-05	0.000995777	Serine/threonine-protein kinase WNK (With No Lysine)-related
AT1G60590	0.810207	2.66765e-30	7.67445e-28	Pectin lyase-like superfamily protein
AT1G61120	-2.58712	9.98402e-05	0.00112954	terpene synthase 04
AT1G61420	-0.612557	0.00139296	0.0106417	S-locus lectin protein kinase family protein
AT1G61570	0.770014	4.40728e-26	8.66726e-24	translocase of the inner mitochondrial membrane 13
AT1G62290	1.14287	9.74779e-24	1.48713e-21	Saposin-like aspartyl protease family protein
AT1G62360	2.76289	1.01392e-06	1.88015e-05	KNOX/ELK homeobox transcription factor
AT1G62500	1.32553	1.13354e-05	0.000162819	Bifunctional inhibitor/lipid-transfer protein/seed storage 2S albumin superfamily protein
AT1G62510	1.41415	0.00292811	0.0197741	Bifunctional inhibitor/lipid-transfer protein/seed storage 2S albumin superfamily protein
AT1G62710	0.963481	0.000200044	0.00204596	beta vacuolar processing enzyme
AT1G63220	0.591342	7.58053e-05	0.000887023	Calcium-dependent lipid-binding (CaLB domain) family protein
AT1G64720	-1.27373	1.17375e-105	7.87897e-102	Polyketide cyclase/dehydrase and lipid transport superfamily protein
AT1G64780	0.764331	2.15643e-09	6.32113e-08	ammonium transporter 1;2
AT1G65040	-0.621736	2.88938e-17	2.28538e-15	RING/U-box superfamily protein
AT1G65150	0.853297	1.46534e-06	2.61605e-05	TRAF-like family protein
AT1G65310	1.15659	5.11547e-09	1.41894e-07	xyloglucan endotransglucosylase/hydrolase 17
AT1G65450	-0.65471	0.000156444	0.0016564	HXXXD-type acyl-transferase family protein
AT1G65790	-0.7622	3.07158e-07	6.31179e-06	receptor kinase 1
AT1G65870	0.807371	0.00145662	0.011065	Disease resistance-responsive (dirigent-like protein) family protein
AT1G66760	0.654721	0.000438298	0.00400452	MATE efflux family protein
AT1G67365	-0.964087	0.00063154	0.00546303	other RNA
AT1G67820	0.983502	0.0047045	0.0293129	Protein phosphatase 2C family protein
AT1G67860	0.622134	5.15453e-14	2.89949e-12
AT1G67865	-0.624251	2.92362e-31	9.05781e-29
AT1G68238	1.11659	6.13387e-11	2.22967e-09
AT1G68520	-0.720368	2.44146e-27	5.38446e-25	B-box type zinc finger protein with CCT domain
AT1G68840	-1.19499	0.00231541	0.0163148	related to ABI3/VP1 2
AT1G69510	-0.602139	2.41468e-15	1.55855e-13	cAMP-regulated phosphoprotein 19-related protein
AT1G69720	-1.08281	9.63037e-17	7.23643e-15	heme oxygenase 3
AT1G70260	3.00145	0.00327546	0.021791	nodulin MtN21 /EamA-like transporter family protein
AT1G70560	0.752014	7.09494e-07	1.36464e-05	tryptophan aminotransferase of Arabidopsis 1
AT1G70710	0.81816	1.19046e-13	6.29228e-12	glycosyl hydrolase 9B1
AT1G72840	-0.643343	0.00022965	0.002294	Disease resistance protein (TIR-NBS-LRR class)
AT1G72890	-0.624626	0.00186883	0.0136604	Disease resistance protein (TIR-NBS class)
AT1G72900	-1.01358	8.17402e-11	2.9342e-09	Toll-Interleukin-Resistance (TIR) domain-containing protein
AT1G72910	-0.731179	0.000732726	0.00618425	Toll-Interleukin-Resistance (TIR) domain-containing protein
AT1G72920	-0.836773	0.00754384	0.042317	Toll-Interleukin-Resistance (TIR) domain family protein
AT1G73390	0.616173	3.69742e-12	1.57751e-10	Endosomal targeting BRO1-like domain-containing protein
AT1G73805	-0.820787	8.65051e-07	1.63572e-05	Calmodulin binding protein-like
AT1G73870	-1.0559	7.18448e-07	1.37923e-05	B-box type zinc finger protein with CCT domain
AT1G74300	-0.607494	7.28669e-06	0.000109689	alpha/beta-Hydrolases superfamily protein
AT1G74440	-0.6844	5.04336e-06	7.972e-05	Protein of unknown function (DUF962)
AT1G74670	0.679869	4.17539e-06	6.72673e-05	Gibberellin-regulated family protein
AT1G75040	-0.969435	0.000146963	0.00157089	pathogenesis-related gene 5
AT1G75640	0.673711	0.00126838	0.0098544	Leucine-rich receptor-like protein kinase family protein
AT1G76600	-0.944275	0.00372765	0.0242231
AT1G76930	1.23712	6.39519e-09	1.74744e-07	extensin 4
AT1G77120	0.762231	0.00562176	0.0337842	alcohol dehydrogenase 1
AT1G77960	1.45358	8.40529e-07	1.59084e-05
AT1G78090	0.658121	0.00353766	0.0232133	trehalose-6-phosphate phosphatase
AT1G78120	0.723927	0.00314091	0.0210348	Tetratricopeptide repeat (TPR)-like superfamily protein
AT1G78410	-1.19738	0.000605733	0.00528063	VQ motif-containing protein
AT1G79075	0.923676	3.16165e-05	0.000409186	other RNA
AT1G79450	-1.11823	0.000145872	0.00156253	ALA-interacting subunit 5
AT1G79760	-0.984442	0.00238314	0.0166936	downstream target of AGL15-4
AT1G80340	1.04658	0.000160161	0.00168865	gibberellin 3-oxidase 2
AT1G80370	0.647665	0.00412441	0.0262933	Cyclin A2;4
AT1G80760	0.623953	0.000732662	0.00618425	NOD26-like intrinsic protein 6;1
AT2G01180	-0.63552	0.000114267	0.00126504	phosphatidic acid phosphatase 1
AT2G01610	0.967483	5.56953e-07	1.08892e-05	Plant invertase/pectin methylesterase inhibitor superfamily protein
AT2G03090	0.691388	1.01191e-07	2.31567e-06	expansin A15
AT2G04450	-0.692094	6.29086e-05	0.000746272	nudix hydrolase homolog 6
AT2G04495	-2.1228	0.000312582	0.00300754
AT2G05440	1.49441	1.85207e-09	5.55843e-08	GLYCINE RICH PROTEIN 9
AT2G10410	-0.590732	2.67928e-27	5.80166e-25	transposable element gene
AT2G12490	-0.688383	0.000534844	0.00474062	transposable element gene
AT2G13550	0.870794	3.63272e-05	0.000460211
AT2G13790	-0.768751	7.93739e-25	1.38994e-22	somatic embryogenesis receptor-like kinase 4
AT2G14878	-1.43566	1.71986e-48	1.73173e-45
AT2G15042	-0.892707	7.85686e-10	2.50177e-08	Leucine-rich repeat (LRR) family protein
AT2G15390	-0.771921	2.02129e-05	0.000276231	fucosyltransferase 4
AT2G16630	0.70608	8.92575e-07	1.68145e-05	Pollen Ole e 1 allergen and extensin family protein
AT2G16890	0.863427	2.21844e-05	0.000298829	UDP-Glycosyltransferase superfamily protein
AT2G17040	-1.46739	9.5274e-24	1.47587e-21	NAC domain containing protein 36
AT2G17280	0.985937	7.34513e-08	1.71796e-06	Phosphoglycerate mutase family protein
AT2G17705	-0.764956	0.000118132	0.0013021
AT2G17880	-0.654201	0.000970927	0.00785829	Chaperone DnaJ-domain superfamily protein
AT2G18050	0.654644	6.18795e-05	0.000734746	histone H1-3
AT2G18150	1.43934	0.000309187	0.00297771	Peroxidase superfamily protein
AT2G18280	-0.740796	1.55359e-36	7.27587e-34	tubby like protein 2
AT2G18690	-0.886545	0.00272972	0.0186722
AT2G19590	1.48459	0.00149268	0.0112752	ACC oxidase 1
AT2G19730	0.595204	5.91816e-37	2.83762e-34	Ribosomal L28e protein family
AT2G19920	1.05089	0.000102013	0.00114951	RNA-dependent RNA polymerase family protein
AT2G19930	0.738548	0.000427646	0.00392701	RNA-dependent RNA polymerase family protein
AT2G19970	2.49729	5.38007e-13	2.59196e-11	CAP (Cysteine-rich secretory proteins, Antigen 5, and Pathogenesis-related 1 protein) superfamily protein
AT2G20142	-1.23281	0.000130623	0.00142265	Toll-Interleukin-Resistance (TIR) domain family protein
AT2G20450	0.636677	1.80467e-28	4.22587e-26	Ribosomal protein L14
AT2G20515	0.89897	0.00919449	0.0495606
AT2G21770	0.748248	0.000671929	0.00576045	cellulose synthase A9
AT2G22200	1.38548	2.88615e-07	5.99807e-06	Integrase-type DNA-binding superfamily protein
AT2G22510	1.58833	0.00010844	0.00120851	hydroxyproline-rich glycoprotein family protein
AT2G23000	0.944313	1.38063e-08	3.62491e-07	serine carboxypeptidase-like 10
AT2G23170	1.23083	6.86961e-05	0.00080759	Auxin-responsive GH3 family protein
AT2G23590	1.27182	2.19893e-07	4.69089e-06	methyl esterase 8
AT2G23680	-0.666309	3.96205e-05	0.00049712	Cold acclimation protein WCOR413 family
AT2G24190	0.669727	0.000352057	0.00333477	NAD(P)-binding Rossmann-fold superfamily protein
AT2G24395	0.630291	3.97066e-10	1.31515e-08	chaperone protein dnaJ-related
AT2G24850	-2.54073	3.07383e-06	5.09053e-05	tyrosine aminotransferase 3
AT2G25210	0.838399	2.00092e-26	4.11169e-24	Ribosomal protein L39 family protein
AT2G25350	-0.598258	0.00117491	0.00923873	Phox (PX) domain-containing protein
AT2G25530	0.620809	0.00552034	0.0333239	AFG1-like ATPase family protein
AT2G25900	-0.708841	1.80762e-08	4.66093e-07	Zinc finger C-x8-C-x5-C-x3-H type family protein
AT2G26150	-1.23338	0.00396337	0.0254916	heat shock transcription factor A2
AT2G26180	0.860924	5.84456e-05	0.000697675	IQ-domain 6
AT2G26190	-0.746066	0.00445269	0.0280564	calmodulin-binding family protein
AT2G26355	-0.737685	7.76117e-06	0.000115774	other RNA
AT2G26440	-0.680132	2.32269e-12	1.01463e-10	Plant invertase/pectin methylesterase inhibitor superfamily
AT2G27420	0.860612	1.49356e-09	4.5641e-08	Cysteine proteinases superfamily protein
AT2G27660	-1.09654	0.00191401	0.0138999	Cysteine/Histidine-rich C1 domain family protein
AT2G27775	0.924038	0.00915313	0.049414
AT2G28210	0.763798	0.000219079	0.0022026	alpha carbonic anhydrase 2
AT2G28790	1.09663	7.002e-07	1.35064e-05	Pathogenesis-related thaumatin superfamily protein
AT2G29090	0.96021	0.00338314	0.0223594	cytochrome P450, family 707, subfamily A, polypeptide 2
AT2G29120	-0.766545	2.09896e-12	9.24921e-11	glutamate receptor 2.7
AT2G29170	1.19288	0.00689026	0.0394881	NAD(P)-binding Rossmann-fold superfamily protein
AT2G29460	-1.6631	0.00160934	0.0119988	glutathione S-transferase tau 4
AT2G29950	0.748657	0.00653238	0.0379323	ELF4-like 1
AT2G31010	-0.693158	9.81066e-10	3.07737e-08	Protein kinase superfamily protein
AT2G31020	-0.917374	0.00406067	0.0260012	OSBP(oxysterol binding protein)-related protein 1A
AT2G31380	0.586337	0.00337998	0.022346	salt tolerance homologue
AT2G31865	-1.21858	3.04739e-07	6.26846e-06	poly(ADP-ribose) glycohydrolase 2
AT2G31880	-0.662841	9.24761e-15	5.64328e-13	Leucine-rich repeat protein kinase family protein
AT2G31900	-0.848934	2.1577e-05	0.000292134	myosin-like protein XIF
AT2G32140	-1.77303	0.000106806	0.00119294	transmembrane receptors
AT2G32160	-0.680495	3.23146e-19	3.23757e-17	S-adenosyl-L-methionine-dependent methyltransferases superfamily protein
AT2G32530	0.777945	9.85526e-10	3.08655e-08	cellulose synthase-like B3
AT2G32680	-1.31143	8.21134e-13	3.84558e-11	receptor like protein 23
AT2G33380	1.09922	2.03921e-10	6.98396e-09	Caleosin-related family protein
AT2G33580	-0.849044	3.51788e-06	5.77838e-05	Protein kinase superfamily protein
AT2G33793	0.987707	0.00176023	0.0129763
AT2G33810	-0.693371	3.57964e-06	5.86549e-05	squamosa promoter binding protein-like 3
AT2G34655	-1.01387	9.46327e-23	1.31428e-20
AT2G34940	-1.37486	3.51472e-07	7.14944e-06	VACUOLAR SORTING RECEPTOR 5
AT2G35290	-2.10997	0.00352512	0.0231407
AT2G35950	1.42792	0.0055865	0.0336125	embryo sac development arrest 12
AT2G36170	0.881083	1.52463e-46	1.27929e-43	Ubiquitin supergroup;Ribosomal protein L40e
AT2G36590	1.63619	4.04428e-09	1.13431e-07	proline transporter 3
AT2G37060	0.986578	1.91987e-09	5.72775e-08	nuclear factor Y, subunit B8
AT2G37130	1.06685	4.57083e-32	1.50897e-29	Peroxidase superfamily protein
AT2G37170	0.660266	5.57703e-29	1.38655e-26	plasma membrane intrinsic protein 2
AT2G37180	0.647782	1.41271e-07	3.14356e-06	Aquaporin-like superfamily protein
AT2G37200	-0.631996	2.90481e-09	8.35671e-08	Uncharacterised protein family (UPF0497)
AT2G38210	0.898873	1.89293e-17	1.54332e-15	putative PDX1-like protein 4
AT2G38530	1.02789	0.000186794	0.00192216	lipid transfer protein 2
AT2G38995	-0.585736	0.000269406	0.00263959	O-acyltransferase (WSD1-like) family protein
AT2G39420	-0.595587	5.16196e-06	8.12756e-05	alpha/beta-Hydrolases superfamily protein
AT2G39650	-0.782491	0.00293856	0.019838	Protein of unknown function (DUF506)
AT2G39800	0.899156	1.08906e-55	1.68704e-52	delta1-pyrroline-5-carboxylate synthase 1
AT2G39920	-0.679841	1.14181e-07	2.58487e-06	HAD superfamily, subfamily IIIB acid phosphatase
AT2G40520	0.627931	7.4723e-07	1.42768e-05	Nucleotidyltransferase family protein
AT2G40600	-0.596416	2.89389e-17	2.28538e-15	appr-1-p processing enzyme family protein
AT2G41010	-0.768473	0.0042278	0.0268494	calmodulin (CAM)-binding protein of 25 kDa
AT2G41050	0.900664	3.46243e-05	0.000442427	PQ-loop repeat family protein / transmembrane family protein
AT2G41100	-0.936877	4.41818e-05	0.000548202	Calcium-binding EF hand family protein
AT2G41120	0.648911	2.06641e-05	0.000281549
AT2G41370	0.605768	0.000149076	0.00158841	Ankyrin repeat family protein / BTB/POZ domain-containing protein
AT2G41410	-0.783524	5.75181e-19	5.59565e-17	Calcium-binding EF-hand family protein
AT2G41650	0.771491	4.86941e-19	4.78343e-17
AT2G42530	0.83905	1.56356e-08	4.06283e-07	cold regulated 15b
AT2G42540	0.785368	7.60748e-09	2.06999e-07	cold-regulated 15a
AT2G43100	0.607947	1.97685e-34	8.47016e-32	isopropylmalate isomerase 2
AT2G43460	0.648558	1.07649e-44	8.02899e-42	Ribosomal L38e protein family
AT2G43680	-0.60935	3.04203e-18	2.83613e-16	IQ-domain 14
AT2G43970	-0.9319	7.46589e-103	3.7587e-99	RNA-binding protein
AT2G44500	-0.618929	0.001668	0.0123766	O-fucosyltransferase family protein
AT2G45050	-0.862953	0.00451732	0.0283748	GATA transcription factor 2
AT2G45710	0.711948	3.69348e-12	1.57751e-10	Zinc-binding ribosomal protein family protein
AT2G46250	-0.642614	9.59316e-08	2.20031e-06	myosin heavy chain-related
AT2G46400	-1.13359	7.82692e-05	0.000912672	WRKY DNA-binding protein 46
AT2G46430	-0.755268	5.2675e-16	3.65783e-14	cyclic nucleotide gated channel 3
AT2G47010	1.10511	3.27735e-13	1.63364e-11
AT2G47130	-1.5669	3.75732e-21	4.50387e-19	NAD(P)-binding Rossmann-fold superfamily protein
AT2G47180	-1.02802	0.00348569	0.0229245	galactinol synthase 1
AT3G01060	0.733863	1.06067e-30	3.14115e-28
AT3G01290	-0.944786	2.45988e-27	5.38446e-25	SPFH/Band 7/PHB domain-containing membrane-associated protein family
AT3G01510	0.648519	3.26603e-26	6.57713e-24	like SEX4 1
AT3G01830	-2.9724	1.6509e-05	0.000228494	Calcium-binding EF-hand family protein
AT3G02040	-0.686984	0.000593409	0.00518441	senescence-related gene 3
AT3G02550	0.717075	0.000527469	0.00468143	LOB domain-containing protein 41
AT3G02832	1.00159	0.00311907	0.020937
AT3G02885	1.48529	3.21746e-05	0.000415875	GAST1 protein homolog 5
AT3G03130	0.598147	8.71948e-05	0.00100053
AT3G03170	1.03306	0.00335699	0.0222232
AT3G03910	1.76053	2.51332e-05	0.00033364	glutamate dehydrogenase 3
AT3G04210	-0.601033	4.12988e-15	2.64024e-13	Disease resistance protein (TIR-NBS class)
AT3G04920	0.738077	5.53773e-54	7.96562e-51	Ribosomal protein S24e family protein
AT3G04950	0.645091	0.00240164	0.016799
AT3G05190	1.03005	2.31122e-05	0.000310238	D-aminoacid aminotransferase-like PLP-dependent enzymes superfamily protein
AT3G05640	0.692258	1.96748e-09	5.83521e-08	Protein phosphatase 2C family protein
AT3G05727	1.21316	0.000495482	0.00444455	S locus-related glycoprotein 1 (SLR1) binding pollen coat protein family
AT3G05730	0.909085	0.0011717	0.00922068
AT3G05890	1.65513	4.14075e-08	1.00952e-06	Low temperature and salt responsive protein family
AT3G06680	1.01607	7.25616e-34	2.86519e-31	Ribosomal L29e protein family
AT3G08770	1.07262	7.93135e-20	8.49582e-18	lipid transfer protein 6
AT3G08940	-0.642341	6.19358e-06	9.53565e-05	light harvesting complex photosystem II
AT3G09010	-0.657795	7.76529e-05	0.000907062	Protein kinase superfamily protein
AT3G09260	0.784211	3.10885e-15	2.00019e-13	Glycosyl hydrolase superfamily protein
AT3G09405	-1.00255	0.00222241	0.0157977	Pectinacetylesterase family protein
AT3G09440	0.596413	1.00366e-05	0.000146213	Heat shock protein 70 (Hsp 70) family protein
AT3G09480	1.01975	9.11373e-07	1.71525e-05	Histone superfamily protein
AT3G09680	2.28786	0.00159662	0.0119172	Ribosomal protein S12/S23 family protein
AT3G09830	-0.65837	2.65331e-10	8.96515e-09	Protein kinase superfamily protein
AT3G09870	-2.42142	0.00611281	0.0360046	SAUR-like auxin-responsive protein family
AT3G09940	-2.18968	3.44729e-08	8.47637e-07	monodehydroascorbate reductase
AT3G10090	0.619854	1.91134e-09	5.71444e-08	Nucleic acid-binding, OB-fold-like protein
AT3G10110	0.648822	8.51938e-05	0.000980922	Mitochondrial import inner membrane translocase subunit Tim17/Tim22/Tim23 family protein
AT3G10610	0.611387	1.52147e-17	1.26609e-15	Ribosomal S17 family protein
AT3G10985	-1.23478	5.62383e-49	5.96067e-46	senescence associated gene 20
AT3G11010	-1.09206	1.35794e-33	5.15965e-31	receptor like protein 34
AT3G11110	-0.634615	0.00595438	0.035226	RING/U-box superfamily protein
AT3G11120	1.01673	5.44815e-23	7.78119e-21	Ribosomal protein L41 family
AT3G11820	-0.736126	1.85163e-16	1.33649e-14	syntaxin of plants 121
AT3G12145	0.694962	7.86384e-10	2.50177e-08	Leucine-rich repeat (LRR) family protein
AT3G12220	-1.95536	4.48997e-12	1.89161e-10	serine carboxypeptidase-like 16
AT3G12500	1.09537	0.00857246	0.046962	basic chitinase
AT3G12830	-0.920049	6.44465e-05	0.000762977	SAUR-like auxin-responsive protein family
AT3G12860	0.607716	0.00434187	0.0275044	NOP56-like pre RNA processing ribonucleoprotein
AT3G12965	1.21181	3.82068e-33	1.37394e-30	other RNA
AT3G14060	1.98145	0.00880964	0.0479223
AT3G14470	-0.746409	1.66165e-06	2.91738e-05	NB-ARC domain-containing disease resistance protein
AT3G15357	1.10618	0.000680045	0.00581518
AT3G16080	0.703895	9.44909e-31	2.84008e-28	Zinc-binding ribosomal protein family protein
AT3G16530	-0.633177	0.00474489	0.0295189	Legume lectin family protein
AT3G16640	-0.670393	3.54358e-71	8.92008e-68	translationally controlled tumor protein
AT3G16660	1.2739	5.45754e-08	1.30064e-06	Pollen Ole e 1 allergen and extensin family protein
AT3G16770	-0.876977	1.11215e-45	8.95855e-43	ethylene-responsive element binding protein
AT3G16780	0.697037	3.27176e-33	1.22012e-30	Ribosomal protein L19e family protein
AT3G17609	0.593805	0.00878185	0.0478099	HY5-homolog
AT3G17890	0.950175	0.00112733	0.00893327
AT3G18690	-0.747032	2.06778e-05	0.000281549	MAP kinase substrate 1
AT3G19270	1.99116	6.92539e-06	0.000105251	cytochrome P450, family 707, subfamily A, polypeptide 4
AT3G19660	-0.863864	0.00502186	0.0309551
AT3G20830	-0.59905	0.00824732	0.0455026	AGC (cAMP-dependent, cGMP-dependent and protein kinase C) kinase family protein
AT3G21010	1.05403	6.29243e-05	0.000746272	transposable element gene
AT3G21020	1.08003	0.000332257	0.0031741	transposable element gene
AT3G21770	1.70331	1.81166e-15	1.18068e-13	Peroxidase superfamily protein
AT3G21950	-0.585921	2.11498e-09	6.20867e-08	S-adenosyl-L-methionine-dependent methyltransferases superfamily protein
AT3G22540	1.92554	0.0065235	0.0379025	Protein of unknown function (DUF1677)
AT3G22660	0.74284	1.60211e-17	1.31915e-15	rRNA processing protein-related
AT3G23110	-0.598264	1.91566e-06	3.31138e-05	receptor like protein 37
AT3G23120	-1.14784	5.6103e-25	9.99826e-23	receptor like protein 38
AT3G23210	0.724739	1.12446e-05	0.000161861	basic helix-loop-helix (bHLH) DNA-binding superfamily protein
AT3G23370	0.747882	0.00743204	0.0418413	RNA-binding (RRM/RBD/RNP motifs) family protein
AT3G23430	0.7601	1.14622e-06	2.09461e-05	phosphate 1
AT3G23510	-1.68922	7.35291e-06	0.000110502	Cyclopropane-fatty-acyl-phospholipid synthase
AT3G23730	0.62927	7.1577e-10	2.2916e-08	xyloglucan endotransglucosylase/hydrolase 16
AT3G24000	-0.856939	5.68548e-06	8.84467e-05	Tetratricopeptide repeat (TPR)-like superfamily protein
AT3G24450	1.18825	0.00699988	0.0399783	Heavy metal transport/detoxification superfamily protein
AT3G25580	0.641322	3.53179e-07	7.17691e-06	Thioredoxin superfamily protein
AT3G25780	-1.08392	7.88884e-05	0.000917892	allene oxide cyclase 3
AT3G25882	-0.642196	0.000524173	0.00465833	NIM1-interacting 2
AT3G25940	0.596477	0.000519351	0.00462161	TFIIB zinc-binding protein
AT3G26200	-1.29757	2.31922e-13	1.17054e-11	cytochrome P450, family 71, subfamily B, polypeptide 22
AT3G26210	-0.870671	1.41757e-06	2.54203e-05	cytochrome P450, family 71, subfamily B, polypeptide 23
AT3G26830	-2.51157	0.000689836	0.00588142	Cytochrome P450 superfamily protein
AT3G27340	-0.71868	3.42316e-08	8.42733e-07
AT3G27690	0.641678	0.000876421	0.00718915	photosystem II light harvesting complex gene 2.3
AT3G28270	0.733787	1.83313e-14	1.08257e-12	Protein of unknown function (DUF677)
AT3G28345	1.89246	3.51835e-05	0.000447584	ABC transporter family protein
AT3G28540	-0.650099	8.40803e-06	0.000124409	P-loop containing nucleoside triphosphate hydrolases superfamily protein
AT3G29000	-1.86859	4.15915e-05	0.000518941	Calcium-binding EF-hand family protein
AT3G29330	-1.00071	0.0053729	0.0326
AT3G29575	0.719488	3.13014e-07	6.41902e-06	ABI five binding protein 3
AT3G29590	1.04107	0.000463231	0.00418696	HXXXD-type acyl-transferase family protein
AT3G29644	2.28833	8.09956e-13	3.80207e-11	other RNA
AT3G29810	1.01666	1.10094e-05	0.00015893	COBRA-like protein 2 precursor
AT3G30460	0.738608	0.00845099	0.0463975	RING/U-box superfamily protein
AT3G32980	0.595657	0.000214279	0.00216516	Peroxidase superfamily protein
AT3G42658	3.3363	1.01679e-16	7.55575e-15	transposable element gene
AT3G42806	1.43599	3.59076e-34	1.50647e-31	transposable element gene
AT3G43580	0.966442	0.00804067	0.044521	Beta-galactosidase related protein
AT3G43980	0.79958	7.79859e-18	6.85799e-16	Ribosomal protein S14p/S29e family protein
AT3G44010	0.597083	1.14587e-25	2.19767e-23	Ribosomal protein S14p/S29e family protein
AT3G44120	1.07366	4.13259e-05	0.000516587	F-box and associated interaction domains-containing protein
AT3G44860	-1.41578	5.05504e-39	2.82773e-36	farnesoic acid carboxyl-O-methyltransferase
AT3G45860	-0.679855	4.58492e-10	1.50132e-08	cysteine-rich RLK (RECEPTOR-like protein kinase) 4
AT3G46090	-1.81641	0.00573695	0.0342924	C2H2 and C2HC zinc fingers superfamily protein
AT3G47370	0.600055	5.33112e-20	5.80314e-18	Ribosomal protein S10p/S20e family protein
AT3G47480	-1.59246	8.73608e-10	2.76181e-08	Calcium-binding EF-hand family protein
AT3G48080	-1.06583	1.84144e-14	1.08429e-12	alpha/beta-Hydrolases superfamily protein
AT3G48280	0.921058	1.29711e-12	5.90977e-11	cytochrome P450, family 71, subfamily A, polypeptide 25
AT3G48520	-5.31832	0.00495129	0.0305669	cytochrome P450, family 94, subfamily B, polypeptide 3
AT3G48600	-0.717265	0.00264108	0.0181646	SWIB complex BAF60b domain-containing protein
AT3G48640	-2.29007	0.00555797	0.0334608
AT3G49110	1.10923	0.000295785	0.00286233	peroxidase CA
AT3G49160	-0.830398	0.00027219	0.00265827	pyruvate kinase family protein
AT3G49300	1.73283	0.000317564	0.00304964	proline-rich family protein
AT3G50280	-1.51562	0.00110214	0.00876579	HXXXD-type acyl-transferase family protein
AT3G50480	-1.53673	1.86032e-84	5.35188e-81	homolog of RPW8 4
AT3G50770	-2.36543	1.40269e-32	4.87024e-30	calmodulin-like 41
AT3G50870	1.05419	0.00589806	0.035006	GATA type zinc finger transcription factor family protein
AT3G50930	-1.14572	0.000150096	0.00159843	cytochrome BC1 synthesis
AT3G51330	-1.36386	4.70621e-15	2.97096e-13	Eukaryotic aspartyl protease family protein
AT3G51860	-1.94603	1.05094e-37	5.16189e-35	cation exchanger 3
AT3G52340	0.815309	2.26875e-12	9.93217e-11	sucrose-6F-phosphate phosphohydrolase 2
AT3G52420	0.65084	0.000712217	0.00604672	outer envelope membrane protein 7
AT3G52430	-0.796406	1.62403e-13	8.40737e-12	alpha/beta-Hydrolases superfamily protein
AT3G52720	0.655106	1.83769e-22	2.48372e-20	alpha carbonic anhydrase 1
AT3G53210	0.722	0.000219065	0.0022026	nodulin MtN21 /EamA-like transporter family protein
AT3G53650	1.32637	2.10737e-09	6.19536e-08	Histone superfamily protein
AT3G53890	0.599647	3.22559e-30	9.14886e-28	Ribosomal protein S21e
AT3G53980	0.911756	0.00877428	0.0477945	Bifunctional inhibitor/lipid-transfer protein/seed storage 2S albumin superfamily protein
AT3G54366	-0.963854	1.20987e-22	1.65744e-20
AT3G54400	0.716241	9.60383e-29	2.35856e-26	Eukaryotic aspartyl protease family protein
AT3G54990	1.50765	0.000757308	0.00636505	Integrase-type DNA-binding superfamily protein
AT3G55380	0.756106	3.31754e-11	1.27741e-09	ubiquitin-conjugating enzyme 14
AT3G55500	1.03189	1.74747e-13	9.00012e-12	expansin A16
AT3G55710	-0.605314	0.00208015	0.0149341	UDP-Glycosyltransferase superfamily protein
AT3G55950	-0.706295	0.0018996	0.0138268	CRINKLY4 related 3
AT3G56020	0.876808	7.0663e-21	8.17822e-19	Ribosomal protein L41 family
AT3G56290	0.732507	2.06044e-12	9.09937e-11
AT3G57020	1.65907	1.36101e-39	8.06119e-37	Calcium-dependent phosphotriesterase superfamily protein
AT3G57240	-1.80168	6.10951e-18	5.44395e-16	beta-1,3-glucanase 3
AT3G57260	-1.64989	4.17818e-08	1.01619e-06	beta-1,3-glucanase 2
AT3G59540	0.863721	5.21955e-57	8.75928e-54	Ribosomal L38e protein family
AT3G59790	2.20002	3.6063e-06	5.90101e-05	MAP kinase 10
AT3G60070	-0.779999	0.00273756	0.0187076	Major facilitator superfamily protein
AT3G60245	0.605679	4.50272e-41	3.02253e-38	Zinc-binding ribosomal protein family protein
AT3G60290	-0.728311	0.000969556	0.00785395	2-oxoglutarate (2OG) and Fe(II)-dependent oxygenase superfamily protein
AT3G60300	-0.905575	8.01379e-25	1.39122e-22	RWD domain-containing protein
AT3G60540	-0.931311	0.000417957	0.00385033	Preprotein translocase Sec, Sec61-beta subunit protein
AT3G61190	-1.72201	0.000902333	0.00738366	BON association protein 1
AT3G61280	-0.72108	2.41024e-18	2.25755e-16	Arabidopsis thaliana protein of unknown function (DUF821)
AT3G61490	0.70863	0.000164351	0.0017265	Pectin lyase-like superfamily protein
AT3G61630	-0.635938	0.00262605	0.0180798	cytokinin response factor 6
AT3G62040	1.60917	0.00467878	0.0291888	Haloacid dehalogenase-like hydrolase (HAD) superfamily protein
AT3G62290	-0.81971	2.4767e-93	8.31262e-90	ADP-ribosylation factor A1E
AT3G62460	0.887178	1.90974e-10	6.55166e-09	Putative endonuclease or glycosyl hydrolase
AT3G63380	-1.24076	4.39419e-05	0.000546235	ATPase E1-E2 type family protein / haloacid dehalogenase-like hydrolase family protein
AT4G00380	0.824594	1.84744e-07	4.02202e-06	XH/XS domain-containing protein
AT4G00670	-0.960866	0.0061095	0.0359956	Remorin family protein
AT4G00930	0.705709	5.93916e-10	1.91979e-08	COP1-interacting protein 4.1
AT4G01010	-0.824985	0.000351278	0.00333053	cyclic nucleotide-gated channel 13
AT4G01080	-0.776948	0.00326085	0.0217081	TRICHOME BIREFRINGENCE-LIKE 26
AT4G01883	0.705337	4.20484e-21	4.981e-19	Polyketide cyclase / dehydrase and lipid transport protein
AT4G01915	0.637181	0.0077213	0.0430367
AT4G02290	1.15004	6.29842e-06	9.67487e-05	glycosyl hydrolase 9B13
AT4G02380	-0.765786	2.2317e-05	0.000300415	senescence-associated gene 21
AT4G02520	-1.29954	4.5072e-25	8.17711e-23	glutathione S-transferase PHI 2
AT4G03030	-0.662169	1.15726e-12	5.32073e-11	Galactose oxidase/kelch repeat superfamily protein
AT4G03450	-1.25986	1.7312e-13	8.93919e-12	Ankyrin repeat family protein
AT4G04223	-0.8183	9.17676e-07	1.72515e-05	other RNA
AT4G04293	-1.0559	0.00113831	0.00899706	transposable element gene
AT4G04410	-0.833941	1.08308e-13	5.8008e-12	transposable element gene
AT4G04490	-1.08231	0.00243156	0.0169729	cysteine-rich RLK (RECEPTOR-like protein kinase) 36
AT4G04695	-0.719787	8.2608e-06	0.000122501	calcium-dependent protein kinase 31
AT4G08150	1.82996	5.23566e-06	8.23073e-05	KNOTTED-like from Arabidopsis thaliana
AT4G08290	0.811254	9.29619e-06	0.000136472	nodulin MtN21 /EamA-like transporter family protein
AT4G08470	-0.62768	3.96647e-21	4.72644e-19	MAPK/ERK kinase kinase 3
AT4G09750	1.22533	2.36134e-08	5.96646e-07	NAD(P)-binding Rossmann-fold superfamily protein
AT4G10270	1.25837	0.000380878	0.00356847	Wound-responsive family protein
AT4G10500	-1.58693	1.75776e-08	4.54087e-07	2-oxoglutarate (2OG) and Fe(II)-dependent oxygenase superfamily protein
AT4G11000	-1.18194	3.27888e-05	0.00042327	Ankyrin repeat family protein
AT4G11211	-0.73385	1.54533e-10	5.39338e-09
AT4G11290	0.644783	0.000107927	0.00120412	Peroxidase superfamily protein
AT4G11320	0.672559	2.51328e-10	8.50629e-09	Papain family cysteine protease
AT4G11840	-0.67858	8.45873e-14	4.60384e-12	phospholipase D gamma 3
AT4G11890	-0.99516	1.36999e-06	2.4655e-05	Protein kinase superfamily protein
AT4G12470	1.51847	0.000823157	0.00683014	azelaic acid induced 1
AT4G12480	1.64282	0.000266575	0.00261612	Bifunctional inhibitor/lipid-transfer protein/seed storage 2S albumin superfamily protein
AT4G13395	-3.416	0.00604385	0.0357179	ROTUNDIFOLIA like 12
AT4G13540	0.836079	0.00136291	0.0104721
AT4G14040	0.68981	4.82589e-71	1.07982e-67	selenium-binding protein 2
AT4G14090	0.692189	6.91163e-06	0.000105126	UDP-Glycosyltransferase superfamily protein
AT4G14320	0.921498	1.79601e-51	2.2605e-48	Zinc-binding ribosomal protein family protein
AT4G14365	-1.28031	4.03552e-29	1.01584e-26	XB3 ortholog 4 in Arabidopsis thaliana
AT4G14390	-1.97682	8.29128e-06	0.000122862	Ankyrin repeat family protein
AT4G15000	0.624047	5.75541e-44	3.99664e-41	Ribosomal L27e protein family
AT4G15233	-0.873127	1.18613e-06	2.15774e-05	ABC-2 and Plant PDR ABC-type transporter family protein
AT4G15260	-0.746267	4.64534e-06	7.4068e-05	UDP-Glycosyltransferase superfamily protein
AT4G15680	1.33319	2.2126e-05	0.000298323	Thioredoxin superfamily protein
AT4G16870	-1.17143	3.27641e-30	9.16394e-28	transposable element gene
AT4G17550	0.637794	4.66145e-11	1.74427e-09	Major facilitator superfamily protein
AT4G18050	0.585888	0.000241475	0.00239194	P-glycoprotein 9
AT4G18250	-0.922835	0.00188283	0.0137378	receptor serine/threonine kinase, putative
AT4G18970	0.764256	3.90295e-34	1.60403e-31	GDSL-like Lipase/Acylhydrolase superfamily protein
AT4G19430	-1.2352	0.00700514	0.039997
AT4G19810	0.861735	0.00739641	0.0416757	Glycosyl hydrolase family protein with chitinase insertion domain
AT4G20150	0.604778	2.16637e-39	1.24647e-36
AT4G21380	-0.660621	4.10155e-12	1.73888e-10	receptor kinase 3
AT4G21760	0.602968	1.12093e-06	2.05398e-05	beta-glucosidase 47
AT4G21830	-2.87067	0.000420844	0.00387338	methionine sulfoxide reductase B7
AT4G21850	-0.912336	0.00469804	0.0292817	methionine sulfoxide reductase B9
AT4G22212	3.44321	7.81176e-05	0.00091196	Arabidopsis defensin-like protein
AT4G22305	-0.62228	2.30309e-07	4.89754e-06	alpha/beta-Hydrolases superfamily protein
AT4G22485	2.42802	1.08522e-06	1.99763e-05	Bifunctional inhibitor/lipid-transfer protein/seed storage 2S albumin superfamily protein
AT4G22490	1.37855	9.76964e-05	0.00110903	Bifunctional inhibitor/lipid-transfer protein/seed storage 2S albumin superfamily protein
AT4G22505	1.764	0.0015936	0.0118992	Bifunctional inhibitor/lipid-transfer protein/seed storage 2S albumin superfamily protein
AT4G22513	2.07542	1.92698e-05	0.000264163	Bifunctional inhibitor/lipid-transfer protein/seed storage 2S albumin superfamily protein
AT4G22517	2.51626	1.82503e-14	1.08096e-12	Bifunctional inhibitor/lipid-transfer protein/seed storage 2S albumin superfamily protein
AT4G22880	0.932875	0.0084498	0.0463975	leucoanthocyanidin dioxygenase
AT4G22950	1.51588	1.48997e-05	0.00020924	AGAMOUS-like 19
AT4G23130	-0.889667	2.3242e-14	1.35666e-12	cysteine-rich RLK (RECEPTOR-like protein kinase) 5
AT4G23140	-1.23817	1.3556e-17	1.13274e-15	cysteine-rich RLK (RECEPTOR-like protein kinase) 6
AT4G23150	-1.03547	0.000836797	0.00692619	cysteine-rich RLK (RECEPTOR-like protein kinase) 7
AT4G23230	-0.868146	0.000181186	0.00187114	cysteine-rich RLK (RECEPTOR-like protein kinase) 15
AT4G23920	0.607471	1.67049e-06	2.92779e-05	UDP-D-glucose/UDP-D-galactose 4-epimerase 2
AT4G24040	0.654569	0.00377255	0.0244439	trehalase 1
AT4G24130	0.697979	3.46805e-05	0.000442583	Protein of unknown function, DUF538
AT4G24380	-0.701579	0.000417694	0.00384967
AT4G25110	-1.26965	6.45627e-10	2.07694e-08	metacaspase 2
AT4G25434	1.01525	0.00552651	0.0333512	nudix hydrolase homolog 10
AT4G25630	0.762877	2.36164e-29	6.09727e-27	fibrillarin 2
AT4G25780	0.687855	2.64062e-05	0.000347788	CAP (Cysteine-rich secretory proteins, Antigen 5, and Pathogenesis-related 1 protein) superfamily protein
AT4G26150	0.760428	0.00205647	0.0147904	cytokinin-responsive gata factor 1
AT4G27260	0.940315	0.00144652	0.0110008	Auxin-responsive GH3 family protein
AT4G27450	0.607534	0.00698999	0.0399445	Aluminium induced protein with YGL and LRDR motifs
AT4G28140	1.04155	0.00875233	0.0477317	Integrase-type DNA-binding superfamily protein
AT4G28260	-0.750662	9.65032e-24	1.4835e-21
AT4G28290	0.724864	0.00692155	0.0396434
AT4G29190	-0.615395	1.16734e-08	3.10539e-07	Zinc finger C-x8-C-x5-C-x3-H type family protein
AT4G30140	1.35482	7.82275e-07	1.49039e-05	GDSL-like Lipase/Acylhydrolase superfamily protein
AT4G30250	1.86024	0.00169951	0.0125734	P-loop containing nucleoside triphosphate hydrolases superfamily protein
AT4G30610	0.960663	4.23671e-16	2.97278e-14	alpha/beta-Hydrolases superfamily protein
AT4G30845	0.597754	5.45778e-05	0.000657349
AT4G31510	-0.586677	0.00173161	0.0127827
AT4G31730	0.945635	0.00559519	0.0336446	glutamine dumper 1
AT4G31800	-0.673674	0.00200521	0.0144631	WRKY DNA-binding protein 18
AT4G31870	1.68555	0.00148544	0.0112406	glutathione peroxidase 7
AT4G31985	0.708852	5.56957e-24	8.8315e-22	Ribosomal protein L39 family protein
AT4G32200	-0.610352	0.00012075	0.00132587	DNA-binding HORMA family protein
AT4G32800	-0.680934	1.03396e-08	2.76519e-07	Integrase-type DNA-binding superfamily protein
AT4G32810	1.9052	2.2132e-05	0.000298323	carotenoid cleavage dioxygenase 8
AT4G33050	-0.707095	3.84079e-05	0.000483713	calmodulin-binding family protein
AT4G33865	0.58594	5.82156e-18	5.21042e-16	Ribosomal protein S14p/S29e family protein
AT4G34410	-4.53779	0.00251806	0.0174617	redox responsive transcription factor 1
AT4G34881	-1.37652	7.81441e-13	3.6854e-11
AT4G36060	1.41343	0.00589228	0.0349938	basic helix-loop-helix (bHLH) DNA-binding superfamily protein
AT4G36430	1.40171	0.000459102	0.00415523	Peroxidase superfamily protein
AT4G38545	-0.690858	0.00286644	0.0194489	other RNA
AT4G38560	-1.26337	0.00171812	0.0127017	Arabidopsis phospholipase-like protein (PEARLI 4) family
AT4G39670	-2.56797	0.00122789	0.00956566	Glycolipid transfer protein (GLTP) family protein
AT4G39720	1.00686	0.00881975	0.0479514	VQ motif-containing protein
AT5G01100	-1.34767	1.21483e-06	2.20796e-05	O-fucosyltransferase family protein
AT5G01320	1.27271	0.000163524	0.00171871	Thiamine pyrophosphate dependent pyruvate decarboxylase family protein
AT5G01595	-0.859414	0.000356048	0.00336466	other RNA
AT5G01600	-0.882813	3.78262e-10	1.25908e-08	ferretin 1
AT5G01840	1.04921	0.000622044	0.0053948	ovate family protein 1
AT5G01850	-0.757006	2.17382e-07	4.64224e-06	Protein kinase superfamily protein
AT5G01870	1.75048	0.000312349	0.00300674	Bifunctional inhibitor/lipid-transfer protein/seed storage 2S albumin superfamily protein
AT5G03350	-1.36006	7.44713e-19	7.21011e-17	Legume lectin family protein
AT5G03545	0.767388	0.00850604	0.0466743
AT5G03680	0.796591	0.00857549	0.0469658	Duplicated homeodomain-like superfamily protein
AT5G04330	-0.58949	0.0048312	0.0299632	Cytochrome P450 superfamily protein
AT5G04770	0.656267	0.00644916	0.0375899	cationic amino acid transporter 6
AT5G04950	0.698539	6.594e-10	2.11786e-08	nicotianamine synthase 1
AT5G05270	0.682664	1.07964e-06	1.9892e-05	Chalcone-flavanone isomerase family protein
AT5G05460	-0.698225	7.27643e-06	0.000109689	Glycosyl hydrolase family 85
AT5G05840	0.952638	0.000463505	0.00418756	Protein of unknown function (DUF620)
AT5G05960	0.705615	1.81992e-10	6.30802e-09	Bifunctional inhibitor/lipid-transfer protein/seed storage 2S albumin superfamily protein
AT5G06000	0.625127	0.00285426	0.0193738	eukaryotic translation initiation factor 3G2
AT5G07770	-0.814722	2.41853e-17	1.94041e-15	Actin-binding FH2 protein
AT5G07990	0.746687	0.00223438	0.0158716	Cytochrome P450 superfamily protein
AT5G08360	1.41328	0.0039728	0.02554	Protein of unknown function (DUF789)
AT5G08640	0.919991	1.45148e-15	9.6151e-14	flavonol synthase 1
AT5G09220	-1.08448	4.31314e-48	4.13609e-45	amino acid permease 2
AT5G09290	-1.75449	0.00328298	0.0218305	Inositol monophosphatase family protein
AT5G09530	0.890386	0.00168298	0.0124649	hydroxyproline-rich glycoprotein family protein
AT5G09730	0.741379	5.13284e-07	1.01637e-05	beta-xylosidase 3
AT5G10380	-1.1211	1.38573e-25	2.63263e-23	RING/U-box superfamily protein
AT5G10760	-1.05523	1.19493e-13	6.29937e-12	Eukaryotic aspartyl protease family protein
AT5G12470	0.674325	2.2639e-38	1.16899e-35	Protein of unknown function (DUF3411)
AT5G13240	0.715604	1.33661e-20	1.52072e-18	transcription regulators
AT5G13320	-0.697378	0.00141993	0.0108154	Auxin-responsive GH3 family protein
AT5G13930	0.606195	4.00823e-10	1.32541e-08	Chalcone and stilbene synthase family protein
AT5G15160	0.651779	0.00514804	0.0315493	BANQUO 2
AT5G15240	0.596622	0.00736004	0.0415172	Transmembrane amino acid transporter family protein
AT5G15500	0.861724	1.00637e-08	2.69497e-07	Ankyrin repeat family protein
AT5G15530	0.712092	6.51127e-08	1.53361e-06	biotin carboxyl carrier protein 2
AT5G15960	1.5768	2.40332e-08	6.05733e-07	stress-responsive protein (KIN1) / stress-induced protein (KIN1)
AT5G16980	1.35554	8.55249e-10	2.71228e-08	Zinc-binding dehydrogenase family protein
AT5G17220	1.37629	4.4078e-11	1.65605e-09	glutathione S-transferase phi 12
AT5G18470	-0.687352	0.000104341	0.00117125	Curculin-like (mannose-binding) lectin family protein
AT5G19875	0.717248	2.81309e-05	0.000368575
AT5G20230	-1.1263	1.10615e-08	2.95042e-07	blue-copper-binding protein
AT5G20670	-0.629317	0.00673133	0.0388522	Protein of unknown function (DUF1677)
AT5G20830	0.75171	1.20811e-08	3.19697e-07	sucrose synthase 1
AT5G21020	-1.80436	1.21075e-225	2.43821e-221
AT5G22300	0.841544	0.00164442	0.0122197	nitrilase 4
AT5G22380	-2.06857	0.00037415	0.00351101	NAC domain containing protein 90
AT5G22440	0.589675	6.67051e-22	8.5561e-20	Ribosomal protein L1p/L10e family
AT5G22500	0.629619	9.32523e-11	3.32749e-09	fatty acid reductase 1
AT5G22570	-2.06013	1.13221e-09	3.51859e-08	WRKY DNA-binding protein 38
AT5G24210	-0.702091	1.60028e-19	1.66116e-17	alpha/beta-Hydrolases superfamily protein
AT5G24280	1.56627	9.3222e-14	5.06012e-12	gamma-irradiation and mitomycin c induced 1
AT5G24380	0.660048	4.13811e-07	8.28363e-06	YELLOW STRIPE like 2
AT5G24850	0.674524	0.000127601	0.00139351	cryptochrome 3
AT5G25250	-1.00701	1.51803e-10	5.30731e-09	SPFH/Band 7/PHB domain-containing membrane-associated protein family
AT5G25440	-0.626681	5.12337e-06	8.08577e-05	Protein kinase superfamily protein
AT5G26690	-1.33437	0.000669505	0.00574701	Heavy metal transport/detoxification superfamily protein
AT5G26790	0.762501	0.00209736	0.0150255
AT5G27120	0.744249	3.22385e-18	2.96447e-16	NOP56-like pre RNA processing ribonucleoprotein
AT5G27660	0.873947	0.000616233	0.00535363	Trypsin family protein with PDZ domain
AT5G27920	-0.959661	8.95211e-06	0.000131878	F-box family protein
AT5G28490	0.883705	2.99902e-07	6.20065e-06	Protein of unknown function (DUF640)
AT5G28640	0.820584	0.000966857	0.00783524	SSXT family protein
AT5G28910	1.4019	5.17431e-13	2.51085e-11
AT5G34790	0.674595	0.00120194	0.00941086	transposable element gene
AT5G34800	0.7993	0.00302604	0.0203876	transposable element gene
AT5G35777	0.872308	1.68401e-07	3.69822e-06	transposable element gene
AT5G35935	5.61211	1.40621e-58	2.83183e-55	transposable element gene
AT5G36910	0.898382	5.5597e-06	8.69264e-05	thionin 2.2
AT5G37950	-1.0434	0.00614247	0.0361265	UDP-Glycosyltransferase superfamily protein
AT5G38005	-1.2632	0.00674667	0.0389296	other RNA
AT5G38060	0.599584	5.13024e-06	8.09027e-05
AT5G38940	2.24907	1.49783e-06	2.66695e-05	RmlC-like cupins superfamily protein
AT5G39670	-1.21774	4.90312e-07	9.75682e-06	Calcium-binding EF-hand family protein
AT5G39860	0.707575	1.88303e-05	0.00025849	basic helix-loop-helix (bHLH) DNA-binding family protein
AT5G40690	-0.63534	0.00526445	0.032087
AT5G41700	-0.713271	1.78554e-28	4.22587e-26	ubiquitin conjugating enzyme 8
AT5G41740	-1.01973	0.000289361	0.00280962	Disease resistance protein (TIR-NBS-LRR class) family
AT5G41750	-1.33427	8.00778e-06	0.0001191	Disease resistance protein (TIR-NBS-LRR class) family
AT5G42380	-2.6485	0.000103405	0.00116165	calmodulin like 37
AT5G42760	0.762413	6.73652e-05	0.000794263	Leucine carboxyl methyltransferase
AT5G42800	1.03973	0.00260149	0.017932	dihydroflavonol 4-reductase
AT5G42825	-0.877115	1.34259e-17	1.13015e-15
AT5G44568	-0.778111	3.05196e-09	8.74259e-08
AT5G44572	0.872601	0.00525987	0.0320688
AT5G44820	-0.855809	8.77458e-10	2.76963e-08	Nucleotide-diphospho-sugar transferase family protein
AT5G45000	-0.905556	0.00130575	0.010098	Disease resistance protein (TIR-NBS-LRR class) family
AT5G45380	-0.75639	1.15075e-05	0.000165173	solute:sodium symporters;urea transmembrane transporters
AT5G45470	-0.675268	4.31113e-11	1.6258e-09	Protein of unknown function (DUF594)
AT5G45500	-0.621384	5.33545e-21	6.28335e-19	RNI-like superfamily protein
AT5G45510	-0.782002	4.37494e-51	5.18251e-48	Leucine-rich repeat (LRR) family protein
AT5G45960	0.989623	0.00213524	0.0152697	GDSL-like Lipase/Acylhydrolase superfamily protein
AT5G46250	-1.13346	7.73988e-100	3.11731e-96	RNA-binding protein
AT5G46500	-1.43166	0.000851424	0.00702128
AT5G47070	-0.628506	1.41731e-06	2.54203e-05	Protein kinase superfamily protein
AT5G47330	0.902214	0.00759362	0.0424779	alpha/beta-Hydrolases superfamily protein
AT5G48412	-0.664637	2.83497e-12	1.22512e-10
AT5G48440	-0.623885	4.74445e-14	2.6763e-12	FAD-dependent oxidoreductase family protein
AT5G48485	1.87843	1.3337e-49	1.49212e-46	Bifunctional inhibitor/lipid-transfer protein/seed storage 2S albumin superfamily protein
AT5G48540	-0.955434	0.00120255	0.00941193	receptor-like protein kinase-related family protein
AT5G48657	-1.10734	0.0013126	0.0101432	defense protein-related
AT5G49560	1.17903	2.69528e-06	4.52691e-05	Putative methyltransferase family protein
AT5G50130	1.03083	2.40575e-05	0.000320664	NAD(P)-binding Rossmann-fold superfamily protein
AT5G51720	0.873487	1.51945e-40	9.87054e-38	2 iron, 2 sulfur cluster binding
AT5G51750	0.653557	1.66728e-21	2.05986e-19	subtilase 1.3
AT5G52070	-0.600678	0.000746241	0.00628765	Agenet domain-containing protein
AT5G52310	0.943721	8.06907e-10	2.56301e-08	low-temperature-responsive protein 78 (LTI78) / desiccation-responsive protein 29A (RD29A)
AT5G52750	-1.24416	1.88642e-10	6.4827e-09	Heavy metal transport/detoxification superfamily protein
AT5G52760	-1.71397	4.64505e-15	2.96019e-13	Copper transport protein family
AT5G52860	0.877342	0.00707014	0.0402313	ABC-2 type transporter family protein
AT5G53486	1.08612	2.03598e-08	5.20973e-07
AT5G54060	1.23638	1.93576e-07	4.18266e-06	UDP-glucose:flavonoid 3-o-glucosyltransferase
AT5G54490	-1.91488	0.000136034	0.00146888	pinoid-binding protein 1
AT5G54510	1.19682	9.38919e-23	1.31305e-20	Auxin-responsive GH3 family protein
AT5G54610	-0.814638	1.9627e-21	2.41006e-19	ankyrin
AT5G54860	-0.603126	1.25194e-07	2.81378e-06	Major facilitator superfamily protein
AT5G55450	-1.3644	5.86043e-12	2.45358e-10	Bifunctional inhibitor/lipid-transfer protein/seed storage 2S albumin superfamily protein
AT5G55460	-0.771745	0.00218187	0.0155479	Bifunctional inhibitor/lipid-transfer protein/seed storage 2S albumin superfamily protein
AT5G55570	1.32523	0.00354756	0.023263
AT5G55950	0.601388	0.00375104	0.0243322	Nucleotide/sugar transporter family protein
AT5G56100	1.00066	1.94272e-08	4.98376e-07	glycine-rich protein / oleosin
AT5G56370	1.84541	1.77995e-14	1.05737e-12	F-box/RNI-like/FBD-like domains-containing protein
AT5G56670	0.662983	7.67978e-38	3.86638e-35	Ribosomal protein S30 family protein
AT5G56870	0.597706	5.25528e-07	1.03857e-05	beta-galactosidase 4
AT5G57170	0.623057	3.01071e-12	1.29828e-10	Tautomerase/MIF superfamily protein
AT5G57345	0.823168	6.85996e-47	6.00634e-44
AT5G57550	-1.96105	4.35441e-06	6.99834e-05	xyloglucan endotransglucosylase/hydrolase 25
AT5G57760	0.937322	0.000307102	0.00295906
AT5G57785	2.10334	4.1191e-14	2.33663e-12
AT5G58310	0.926635	2.47655e-45	1.91818e-42	methyl esterase 18
AT5G58390	1.35389	7.18154e-22	9.15328e-20	Peroxidase superfamily protein
AT5G58570	-0.842542	7.35078e-07	1.40713e-05
AT5G58650	0.892756	0.00581305	0.0346034	plant peptide containing sulfated tyrosine 1
AT5G58940	-0.815424	3.32634e-05	0.000428847	calmodulin-binding receptor-like cytoplasmic kinase 1
AT5G59240	0.844145	0.00444133	0.0279936	Ribosomal protein S8e family protein
AT5G59305	1.94413	0.000159165	0.00168114
AT5G59662	-0.707046	0.00491238	0.0303531	other RNA
AT5G59680	-1.34867	5.28422e-05	0.000640274	Leucine-rich repeat protein kinase family protein
AT5G59820	-1.72341	0.000671595	0.00576004	C2H2-type zinc finger family protein
AT5G59990	1.48008	0.00744027	0.0418642	CCT motif family protein
AT5G60250	1.71379	5.14933e-07	1.01864e-05	zinc finger (C3HC4-type RING finger) family protein
AT5G60950	-1.11904	4.87151e-10	1.59257e-08	COBRA-like protein 5 precursor
AT5G61010	-0.728411	4.43507e-12	1.8724e-10	exocyst subunit exo70 family protein E2
AT5G61070	-1.41003	0.000105888	0.00118465	histone deacetylase of the RPD3/HDA1 superfamily 18
AT5G61290	0.589402	0.00177497	0.013074	Flavin-binding monooxygenase family protein
AT5G61310	0.592875	0.00375168	0.0243322	Cytochrome c oxidase subunit Vc family protein
AT5G62020	-0.951042	0.00361459	0.0235873	heat shock transcription factor B2A
AT5G62030	-3.79092	1.52983e-44	1.10028e-41	diphthamide synthesis DPH2 family protein
AT5G62180	-0.629145	0.00326397	0.0217217	carboxyesterase 20
AT5G62210	0.975804	1.01575e-07	2.32182e-06	Embryo-specific protein 3, (ATS3)
AT5G62770	-0.716613	0.000935511	0.00762108	Protein of unknown function (DUF1645)
AT5G62960	0.720721	0.000134383	0.00145573
AT5G63090	1.30093	0.00186383	0.0136338	Lateral organ boundaries (LOB) domain family protein
AT5G63160	0.725527	8.56671e-10	2.71252e-08	BTB and TAZ domain protein 1
AT5G64080	0.648783	1.13426e-09	3.51954e-08	Bifunctional inhibitor/lipid-transfer protein/seed storage 2S albumin superfamily protein
AT5G64110	1.12266	0.00347129	0.0228447	Peroxidase superfamily protein
AT5G64120	-0.804014	2.15858e-05	0.000292134	Peroxidase superfamily protein
AT5G64510	-0.787238	0.00553872	0.0333948
AT5G64810	-1.61362	0.00045828	0.00414966	WRKY DNA-binding protein 51
AT5G64870	-1.1394	0.000132214	0.00143532	SPFH/Band 7/PHB domain-containing membrane-associated protein family
AT5G64910	1.48303	0.000977374	0.00790139
AT5G65080	1.08744	2.3552e-11	9.1562e-10	K-box region and MADS-box transcription factor family protein
AT5G65140	0.603075	0.00050641	0.00452043	Haloacid dehalogenase-like hydrolase (HAD) superfamily protein
AT5G66052	-0.846265	6.55322e-30	1.78336e-27
AT5G66540	0.671246	2.1585e-15	1.39768e-13
AT5G66590	0.62158	1.34999e-05	0.000190914	CAP (Cysteine-rich secretory proteins, Antigen 5, and Pathogenesis-related 1 protein) superfamily protein

## Sheet: common_DEGs
GeneID	Log2FC (dph1-1 vs. WT)	Log2FC (dph1-2 vs. WT)	Functional description
AT1G01070	0.852205	1.07695	nodulin MtN21 /EamA-like transporter family protein
AT1G01340	-1.0808	-0.846128	cyclic nucleotide gated channel 10
AT1G01560	-1.30202	-1.35201	MAP kinase 11
AT1G01810	1.65304	1.90104
AT1G02205	1.04853	0.922658	Fatty acid hydroxylase superfamily
AT1G02340	1.55877	1.55396	basic helix-loop-helix (bHLH) DNA-binding superfamily protein
AT1G02450	-1.98186	-1.17909	NIM1-interacting 1
AT1G03210	-0.611167	-0.662234	Phenazine biosynthesis PhzC/PhzF protein
AT1G03410	-1.43677	-1.38243	2-oxoglutarate (2OG) and Fe(II)-dependent oxygenase superfamily protein
AT1G03905	1.17911	1.25401	P-loop containing nucleoside triphosphate hydrolases superfamily protein
AT1G04250	0.786926	0.660203	AUX/IAA transcriptional regulator family protein
AT1G05630	-0.745295	-0.620634	Endonuclease/exonuclease/phosphatase family protein
AT1G06080	1.09413	1.17935	delta 9 desaturase 1
AT1G06100	0.836957	0.668545	Fatty acid desaturase family protein
AT1G07000	-0.963055	-1.05239	exocyst subunit exo70 family protein B2
AT1G07180	0.881554	0.954979	alternative NAD(P)H dehydrogenase 1
AT1G07450	1.7403	1.65432	NAD(P)-binding Rossmann-fold superfamily protein
AT1G07610	0.712254	0.93988	metallothionein 1C
AT1G08450	-0.633314	-0.659637	calreticulin 3
AT1G09080	-1.65857	-2.1856	Heat shock protein 70 (Hsp 70) family protein
AT1G09240	-0.782628	-0.809904	nicotianamine synthase 3
AT1G09470	0.5956	0.617484
AT1G09500	1.99225	1.69479	NAD(P)-binding Rossmann-fold superfamily protein
AT1G09950	-1.56273	-1.8234	RESPONSE TO ABA AND SALT 1
AT1G10340	-1.4087	-1.44294	Ankyrin repeat family protein
AT1G10370	0.786448	0.742283	Glutathione S-transferase family protein
AT1G10640	0.732237	0.94078	Pectin lyase-like superfamily protein
AT1G11070	1.97465	1.55022
AT1G11080	1.88885	2.64504	serine carboxypeptidase-like 31
AT1G11330	-0.775127	-0.686721	S-locus lectin protein kinase family protein
AT1G12520	-0.648725	-0.689768	copper chaperone for SOD1
AT1G13470	-2.03298	-1.51316	Protein of unknown function (DUF1262)
AT1G13710	2.3943	2.18902	cytochrome P450, family 78, subfamily A, polypeptide 5
AT1G14880	-1.76226	-1.52631	PLANT CADMIUM RESISTANCE 1
AT1G14900	0.601832	0.780961	high mobility group A
AT1G15550	0.659579	0.754736	gibberellin 3-oxidase 1
AT1G15830	-0.861639	-1.06763
AT1G16110	-0.726253	-0.68873	wall associated kinase-like 6
AT1G18570	-0.699619	-0.827019	myb domain protein 51
AT1G18710	0.690569	0.647929	myb domain protein 47
AT1G19540	1.20179	1.14888	NmrA-like negative transcriptional regulator family protein
AT1G19630	0.986956	1.29969	cytochrome P450, family 722, subfamily A, polypeptide 1
AT1G20070	0.726266	0.722305
AT1G20470	1.1191	0.876051	SAUR-like auxin-responsive protein family
AT1G21250	-0.697093	-0.674258	cell wall-associated kinase
AT1G22630	0.606094	0.671192
AT1G22880	-0.638436	-0.615102	cellulase 5
AT1G23010	0.655707	1.09136	Cupredoxin superfamily protein
AT1G23100	0.726709	0.698125	GroES-like family protein
AT1G23205	1.07242	0.925523	Plant invertase/pectin methylesterase inhibitor superfamily protein
AT1G23380	1.38261	1.19583	KNOTTED1-like homeobox gene 6
AT1G23410	1.59031	1.56654	Ribosomal protein S27a / Ubiquitin family protein
AT1G23935	0.784007	0.773071
AT1G24140	-1.09997	-1.03827	Matrixin family protein
AT1G24145	-1.18904	-0.864016
AT1G24147	-1.05267	-0.877419
AT1G24793	-3.96848	-2.83161	UDP-3-O-acyl N-acetylglycosamine deacetylase family protein
AT1G26470	1.05847	0.912698
AT1G27840	-0.765492	-0.785833	Transducin/WD40 repeat-like superfamily protein
AT1G28290	0.653172	0.711123	arabinogalactan protein 31
AT1G29920	1.49581	1.51505	chlorophyll A/B-binding protein 2
AT1G30515	1.31727	1.22306
AT1G31660	0.621891	0.653686
AT1G31835	0.741315	0.764744
AT1G34420	-1.29887	-1.17855	leucine-rich repeat transmembrane protein kinase family protein
AT1G34760	-0.695018	-0.744957	general regulatory factor 11
AT1G35516	-0.911043	-0.692804	myb-like transcription factor family protein
AT1G35710	-1.23345	-1.14194	Protein kinase family protein with leucine-rich repeat domain
AT1G35910	0.877037	0.734073	Haloacid dehalogenase-like hydrolase (HAD) superfamily protein
AT1G45145	-0.60287	-0.786351	thioredoxin H-type 5
AT1G47400	1.42338	1.35903
AT1G48100	0.799641	0.77173	Pectin lyase-like superfamily protein
AT1G49130	-1.43463	-1.0438	B-box type zinc finger protein with CCT domain
AT1G51710	0.720348	0.743147	ubiquitin-specific protease 6
AT1G52040	1.73974	1.22552	myrosinase-binding protein 1
AT1G53480	-5.84528	-6.66232	mto 1 responding down 1
AT1G53490	-4.28475	-3.59811	RING/U-box superfamily protein
AT1G53830	1.00258	0.927474	pectin methylesterase 2
AT1G54000	1.40993	1.36614	GDSL-like Lipase/Acylhydrolase superfamily protein
AT1G54570	0.782619	0.75929	Esterase/lipase/thioesterase family protein
AT1G54575	-1.48154	-0.995972
AT1G55000	-0.709298	-0.786798	peptidoglycan-binding LysM domain-containing protein
AT1G56120	-1.41258	-1.1931	Leucine-rich repeat transmembrane protein kinase
AT1G56280	-1.22591	-1.1113	drought-induced 19
AT1G58225	-0.904637	-1.13156
AT1G58235	-0.751966	-0.751259
AT1G60060	-0.734881	-0.653771	Serine/threonine-protein kinase WNK (With No Lysine)-related
AT1G60590	0.869958	0.810207	Pectin lyase-like superfamily protein
AT1G61420	-0.657205	-0.612557	S-locus lectin protein kinase family protein
AT1G61570	0.658446	0.770014	translocase of the inner mitochondrial membrane 13
AT1G62290	1.06615	1.14287	Saposin-like aspartyl protease family protein
AT1G62360	2.70088	2.76289	KNOX/ELK homeobox transcription factor
AT1G62500	1.20812	1.32553	Bifunctional inhibitor/lipid-transfer protein/seed storage 2S albumin superfamily protein
AT1G62510	1.46203	1.41415	Bifunctional inhibitor/lipid-transfer protein/seed storage 2S albumin superfamily protein
AT1G62710	1.1324	0.963481	beta vacuolar processing enzyme
AT1G64720	-1.27736	-1.27373	Polyketide cyclase/dehydrase and lipid transport superfamily protein
AT1G64780	0.90002	0.764331	ammonium transporter 1;2
AT1G65150	0.836241	0.853297	TRAF-like family protein
AT1G65310	1.11698	1.15659	xyloglucan endotransglucosylase/hydrolase 17
AT1G65790	-0.77766	-0.7622	receptor kinase 1
AT1G65870	0.906715	0.807371	Disease resistance-responsive (dirigent-like protein) family protein
AT1G66760	0.643631	0.654721	MATE efflux family protein
AT1G67365	-0.728503	-0.964087	other RNA
AT1G67820	1.15673	0.983502	Protein phosphatase 2C family protein
AT1G67865	-0.915562	-0.624251
AT1G68238	0.599131	1.11659
AT1G68520	-0.799547	-0.720368	B-box type zinc finger protein with CCT domain
AT1G68840	-1.00583	-1.19499	related to ABI3/VP1 2
AT1G69510	-0.662696	-0.602139	cAMP-regulated phosphoprotein 19-related protein
AT1G69720	-1.29877	-1.08281	heme oxygenase 3
AT1G70710	0.788929	0.81816	glycosyl hydrolase 9B1
AT1G72840	-0.658682	-0.643343	Disease resistance protein (TIR-NBS-LRR class)
AT1G72900	-0.961452	-1.01358	Toll-Interleukin-Resistance (TIR) domain-containing protein
AT1G72910	-0.594658	-0.731179	Toll-Interleukin-Resistance (TIR) domain-containing protein
AT1G72920	-0.929795	-0.836773	Toll-Interleukin-Resistance (TIR) domain family protein
AT1G73805	-0.722646	-0.820787	Calmodulin binding protein-like
AT1G73870	-1.09785	-1.0559	B-box type zinc finger protein with CCT domain
AT1G74300	-0.595009	-0.607494	alpha/beta-Hydrolases superfamily protein
AT1G74440	-0.648277	-0.6844	Protein of unknown function (DUF962)
AT1G74670	0.638221	0.679869	Gibberellin-regulated family protein
AT1G75040	-0.848672	-0.969435	pathogenesis-related gene 5
AT1G76930	0.922797	1.23712	extensin 4
AT1G77960	1.09704	1.45358
AT1G78120	0.683119	0.723927	Tetratricopeptide repeat (TPR)-like superfamily protein
AT1G79450	-1.71166	-1.11823	ALA-interacting subunit 5
AT1G80340	0.995956	1.04658	gibberellin 3-oxidase 2
AT2G01610	1.05808	0.967483	Plant invertase/pectin methylesterase inhibitor superfamily protein
AT2G04495	-1.44647	-2.1228
AT2G05440	1.34328	1.49441	GLYCINE RICH PROTEIN 9
AT2G10410	-0.799739	-0.590732	transposable element gene
AT2G13790	-0.83484	-0.768751	somatic embryogenesis receptor-like kinase 4
AT2G14878	-1.46515	-1.43566
AT2G15042	-1.49049	-0.892707	Leucine-rich repeat (LRR) family protein
AT2G15390	-0.647395	-0.771921	fucosyltransferase 4
AT2G16630	0.667956	0.70608	Pollen Ole e 1 allergen and extensin family protein
AT2G16890	0.674068	0.863427	UDP-Glycosyltransferase superfamily protein
AT2G17040	-1.33921	-1.46739	NAC domain containing protein 36
AT2G17280	1.14131	0.985937	Phosphoglycerate mutase family protein
AT2G17705	-0.634889	-0.764956
AT2G17880	-0.588409	-0.654201	Chaperone DnaJ-domain superfamily protein
AT2G18150	1.63159	1.43934	Peroxidase superfamily protein
AT2G18280	-0.82112	-0.740796	tubby like protein 2
AT2G19590	1.25874	1.48459	ACC oxidase 1
AT2G19730	0.614108	0.595204	Ribosomal L28e protein family
AT2G19930	0.675864	0.738548	RNA-dependent RNA polymerase family protein
AT2G19970	2.39758	2.49729	CAP (Cysteine-rich secretory proteins, Antigen 5, and Pathogenesis-related 1 protein) superfamily protein
AT2G20142	-1.45367	-1.23281	Toll-Interleukin-Resistance (TIR) domain family protein
AT2G21770	0.728066	0.748248	cellulose synthase A9
AT2G22200	1.48941	1.38548	Integrase-type DNA-binding superfamily protein
AT2G22510	1.41948	1.58833	hydroxyproline-rich glycoprotein family protein
AT2G23000	1.12954	0.944313	serine carboxypeptidase-like 10
AT2G23170	1.26914	1.23083	Auxin-responsive GH3 family protein
AT2G23590	1.37064	1.27182	methyl esterase 8
AT2G23680	-0.594447	-0.666309	Cold acclimation protein WCOR413 family
AT2G24190	0.888842	0.669727	NAD(P)-binding Rossmann-fold superfamily protein
AT2G24395	0.699542	0.630291	chaperone protein dnaJ-related
AT2G25530	0.672955	0.620809	AFG1-like ATPase family protein
AT2G25900	-0.800564	-0.708841	Zinc finger C-x8-C-x5-C-x3-H type family protein
AT2G26180	0.713564	0.860924	IQ-domain 6
AT2G26190	-0.685868	-0.746066	calmodulin-binding family protein
AT2G26355	-0.802387	-0.737685	other RNA
AT2G26440	-0.745997	-0.680132	Plant invertase/pectin methylesterase inhibitor superfamily
AT2G27420	1.1628	0.860612	Cysteine proteinases superfamily protein
AT2G27660	-0.956686	-1.09654	Cysteine/Histidine-rich C1 domain family protein
AT2G28210	0.783695	0.763798	alpha carbonic anhydrase 2
AT2G28790	1.06762	1.09663	Pathogenesis-related thaumatin superfamily protein
AT2G29120	-0.855394	-0.766545	glutamate receptor 2.7
AT2G29950	0.797066	0.748657	ELF4-like 1
AT2G31010	-0.666135	-0.693158	Protein kinase superfamily protein
AT2G31020	-1.09203	-0.917374	OSBP(oxysterol binding protein)-related protein 1A
AT2G31865	-0.797322	-1.21858	poly(ADP-ribose) glycohydrolase 2
AT2G31880	-0.624009	-0.662841	Leucine-rich repeat protein kinase family protein
AT2G32140	-1.3585	-1.77303	transmembrane receptors
AT2G32160	-0.883961	-0.680495	S-adenosyl-L-methionine-dependent methyltransferases superfamily protein
AT2G32530	0.94553	0.777945	cellulose synthase-like B3
AT2G32680	-1.30977	-1.31143	receptor like protein 23
AT2G33380	1.36283	1.09922	Caleosin-related family protein
AT2G33580	-0.727453	-0.849044	Protein kinase superfamily protein
AT2G33810	-0.921962	-0.693371	squamosa promoter binding protein-like 3
AT2G34655	-1.02927	-1.01387
AT2G34940	-1.65858	-1.37486	VACUOLAR SORTING RECEPTOR 5
AT2G36170	1.02228	0.881083	Ubiquitin supergroup;Ribosomal protein L40e
AT2G36590	1.84928	1.63619	proline transporter 3
AT2G37060	1.19803	0.986578	nuclear factor Y, subunit B8
AT2G37130	1.00264	1.06685	Peroxidase superfamily protein
AT2G37170	0.643207	0.660266	plasma membrane intrinsic protein 2
AT2G37180	0.929417	0.647782	Aquaporin-like superfamily protein
AT2G37200	-0.752434	-0.631996	Uncharacterised protein family (UPF0497)
AT2G38530	1.28144	1.02789	lipid transfer protein 2
AT2G38995	-0.832016	-0.585736	O-acyltransferase (WSD1-like) family protein
AT2G39650	-0.783995	-0.782491	Protein of unknown function (DUF506)
AT2G39800	0.968894	0.899156	delta1-pyrroline-5-carboxylate synthase 1
AT2G40600	-0.627841	-0.596416	appr-1-p processing enzyme family protein
AT2G41050	0.813598	0.900664	PQ-loop repeat family protein / transmembrane family protein
AT2G41100	-0.735878	-0.936877	Calcium-binding EF hand family protein
AT2G41410	-0.664051	-0.783524	Calcium-binding EF-hand family protein
AT2G42540	0.6825	0.785368	cold-regulated 15a
AT2G43100	0.717628	0.607947	isopropylmalate isomerase 2
AT2G43680	-0.744115	-0.60935	IQ-domain 14
AT2G43970	-0.960961	-0.9319	RNA-binding protein
AT2G45710	0.680589	0.711948	Zinc-binding ribosomal protein family protein
AT2G46400	-0.906483	-1.13359	WRKY DNA-binding protein 46
AT2G46430	-0.803618	-0.755268	cyclic nucleotide gated channel 3
AT2G47010	1.13998	1.10511
AT2G47130	-1.59306	-1.5669	NAD(P)-binding Rossmann-fold superfamily protein
AT3G01060	0.813802	0.733863
AT3G01290	-0.853698	-0.944786	SPFH/Band 7/PHB domain-containing membrane-associated protein family
AT3G01510	0.801389	0.648519	like SEX4 1
AT3G01830	-2.39457	-2.9724	Calcium-binding EF-hand family protein
AT3G02550	0.659618	0.717075	LOB domain-containing protein 41
AT3G02885	1.43735	1.48529	GAST1 protein homolog 5
AT3G03910	1.28911	1.76053	glutamate dehydrogenase 3
AT3G04920	0.802409	0.738077	Ribosomal protein S24e family protein
AT3G05190	1.083	1.03005	D-aminoacid aminotransferase-like PLP-dependent enzymes superfamily protein
AT3G05640	0.868984	0.692258	Protein phosphatase 2C family protein
AT3G05890	0.995379	1.65513	Low temperature and salt responsive protein family
AT3G06680	0.693881	1.01607	Ribosomal L29e protein family
AT3G08770	0.755981	1.07262	lipid transfer protein 6
AT3G08940	-0.643043	-0.642341	light harvesting complex photosystem II
AT3G09010	-0.701081	-0.657795	Protein kinase superfamily protein
AT3G09260	0.797495	0.784211	Glycosyl hydrolase superfamily protein
AT3G09405	-1.01489	-1.00255	Pectinacetylesterase family protein
AT3G09440	0.635934	0.596413	Heat shock protein 70 (Hsp 70) family protein
AT3G09480	1.0732	1.01975	Histone superfamily protein
AT3G09680	1.98866	2.28786	Ribosomal protein S12/S23 family protein
AT3G09830	-0.600154	-0.65837	Protein kinase superfamily protein
AT3G09940	-1.20139	-2.18968	monodehydroascorbate reductase
AT3G10985	-0.925111	-1.23478	senescence associated gene 20
AT3G11010	-1.17496	-1.09206	receptor like protein 34
AT3G11820	-0.68416	-0.736126	syntaxin of plants 121
AT3G12145	0.854744	0.694962	Leucine-rich repeat (LRR) family protein
AT3G12220	-2.47655	-1.95536	serine carboxypeptidase-like 16
AT3G12500	1.3496	1.09537	basic chitinase
AT3G12830	-1.08886	-0.920049	SAUR-like auxin-responsive protein family
AT3G12860	0.73011	0.607716	NOP56-like pre RNA processing ribonucleoprotein
AT3G14060	2.42213	1.98145
AT3G14470	-0.743672	-0.746409	NB-ARC domain-containing disease resistance protein
AT3G15357	1.26949	1.10618
AT3G16640	-0.670575	-0.670393	translationally controlled tumor protein
AT3G16660	0.796364	1.2739	Pollen Ole e 1 allergen and extensin family protein
AT3G16770	-0.900149	-0.876977	ethylene-responsive element binding protein
AT3G16780	0.593584	0.697037	Ribosomal protein L19e family protein
AT3G17609	0.724457	0.593805	HY5-homolog
AT3G18690	-0.642198	-0.747032	MAP kinase substrate 1
AT3G19270	1.86669	1.99116	cytochrome P450, family 707, subfamily A, polypeptide 4
AT3G21010	1.08652	1.05403	transposable element gene
AT3G21020	1.28413	1.08003	transposable element gene
AT3G21770	1.4989	1.70331	Peroxidase superfamily protein
AT3G21950	-0.658182	-0.585921	S-adenosyl-L-methionine-dependent methyltransferases superfamily protein
AT3G22660	0.651127	0.74284	rRNA processing protein-related
AT3G23110	-0.692893	-0.598264	receptor like protein 37
AT3G23120	-1.24489	-1.14784	receptor like protein 38
AT3G23370	0.777154	0.747882	RNA-binding (RRM/RBD/RNP motifs) family protein
AT3G23430	0.622604	0.7601	phosphate 1
AT3G23510	-1.66028	-1.68922	Cyclopropane-fatty-acyl-phospholipid synthase
AT3G23730	0.716576	0.62927	xyloglucan endotransglucosylase/hydrolase 16
AT3G24000	-0.770377	-0.856939	Tetratricopeptide repeat (TPR)-like superfamily protein
AT3G24450	1.49251	1.18825	Heavy metal transport/detoxification superfamily protein
AT3G25882	-1.2669	-0.642196	NIM1-interacting 2
AT3G26200	-1.21835	-1.29757	cytochrome P450, family 71, subfamily B, polypeptide 22
AT3G26210	-0.985518	-0.870671	cytochrome P450, family 71, subfamily B, polypeptide 23
AT3G27690	0.588235	0.641678	photosystem II light harvesting complex gene 2.3
AT3G28270	0.870215	0.733787	Protein of unknown function (DUF677)
AT3G28345	1.60971	1.89246	ABC transporter family protein
AT3G28540	-0.849132	-0.650099	P-loop containing nucleoside triphosphate hydrolases superfamily protein
AT3G29000	-1.27352	-1.86859	Calcium-binding EF-hand family protein
AT3G29590	1.63636	1.04107	HXXXD-type acyl-transferase family protein
AT3G29644	2.57528	2.28833	other RNA
AT3G30460	0.8016	0.738608	RING/U-box superfamily protein
AT3G32980	0.605371	0.595657	Peroxidase superfamily protein
AT3G42658	4.98863	3.3363	transposable element gene
AT3G42806	1.15921	1.43599	transposable element gene
AT3G44120	1.21193	1.07366	F-box and associated interaction domains-containing protein
AT3G44860	-0.738348	-1.41578	farnesoic acid carboxyl-O-methyltransferase
AT3G45860	-0.76436	-0.679855	cysteine-rich RLK (RECEPTOR-like protein kinase) 4
AT3G46090	-2.07828	-1.81641	C2H2 and C2HC zinc fingers superfamily protein
AT3G47480	-1.82973	-1.59246	Calcium-binding EF-hand family protein
AT3G48080	-1.27046	-1.06583	alpha/beta-Hydrolases superfamily protein
AT3G48280	0.878674	0.921058	cytochrome P450, family 71, subfamily A, polypeptide 25
AT3G48640	-2.15962	-2.29007
AT3G49110	0.982993	1.10923	peroxidase CA
AT3G49160	-0.911526	-0.830398	pyruvate kinase family protein
AT3G49300	2.5318	1.73283	proline-rich family protein
AT3G50480	-1.54094	-1.53673	homolog of RPW8 4
AT3G50770	-2.48504	-2.36543	calmodulin-like 41
AT3G50930	-0.956002	-1.14572	cytochrome BC1 synthesis
AT3G51330	-1.43398	-1.36386	Eukaryotic aspartyl protease family protein
AT3G51860	-2.20355	-1.94603	cation exchanger 3
AT3G52340	0.621161	0.815309	sucrose-6F-phosphate phosphohydrolase 2
AT3G52430	-0.85047	-0.796406	alpha/beta-Hydrolases superfamily protein
AT3G53210	0.793044	0.722	nodulin MtN21 /EamA-like transporter family protein
AT3G53650	1.16882	1.32637	Histone superfamily protein
AT3G54366	-0.94395	-0.963854
AT3G54400	0.585867	0.716241	Eukaryotic aspartyl protease family protein
AT3G54990	1.67131	1.50765	Integrase-type DNA-binding superfamily protein
AT3G55500	0.983594	1.03189	expansin A16
AT3G56290	0.894621	0.732507
AT3G57020	1.72197	1.65907	Calcium-dependent phosphotriesterase superfamily protein
AT3G57240	-2.72103	-1.80168	beta-1,3-glucanase 3
AT3G57260	-1.13776	-1.64989	beta-1,3-glucanase 2
AT3G59540	0.699552	0.863721	Ribosomal L38e protein family
AT3G59790	2.56286	2.20002	MAP kinase 10
AT3G60070	-0.82617	-0.779999	Major facilitator superfamily protein
AT3G60290	-0.879813	-0.728311	2-oxoglutarate (2OG) and Fe(II)-dependent oxygenase superfamily protein
AT3G60300	-0.931461	-0.905575	RWD domain-containing protein
AT3G60540	-1.18018	-0.931311	Preprotein translocase Sec, Sec61-beta subunit protein
AT3G61280	-0.82989	-0.72108	Arabidopsis thaliana protein of unknown function (DUF821)
AT3G61630	-0.651678	-0.635938	cytokinin response factor 6
AT3G62040	1.50683	1.60917	Haloacid dehalogenase-like hydrolase (HAD) superfamily protein
AT3G62290	-0.873863	-0.81971	ADP-ribosylation factor A1E
AT3G62460	0.846671	0.887178	Putative endonuclease or glycosyl hydrolase
AT3G63380	-1.1305	-1.24076	ATPase E1-E2 type family protein / haloacid dehalogenase-like hydrolase family protein
AT4G00380	0.766793	0.824594	XH/XS domain-containing protein
AT4G00930	0.695986	0.705709	COP1-interacting protein 4.1
AT4G01883	0.810722	0.705337	Polyketide cyclase / dehydrase and lipid transport protein
AT4G02290	1.04191	1.15004	glycosyl hydrolase 9B13
AT4G02520	-1.15134	-1.29954	glutathione S-transferase PHI 2
AT4G03030	-0.72615	-0.662169	Galactose oxidase/kelch repeat superfamily protein
AT4G03450	-1.42218	-1.25986	Ankyrin repeat family protein
AT4G04223	-0.880295	-0.8183	other RNA
AT4G04293	-0.975926	-1.0559	transposable element gene
AT4G04410	-0.832653	-0.833941	transposable element gene
AT4G04490	-0.980473	-1.08231	cysteine-rich RLK (RECEPTOR-like protein kinase) 36
AT4G04695	-0.838051	-0.719787	calcium-dependent protein kinase 31
AT4G08150	1.62978	1.82996	KNOTTED-like from Arabidopsis thaliana
AT4G08470	-0.659176	-0.62768	MAPK/ERK kinase kinase 3
AT4G09750	1.35362	1.22533	NAD(P)-binding Rossmann-fold superfamily protein
AT4G10500	-1.1998	-1.58693	2-oxoglutarate (2OG) and Fe(II)-dependent oxygenase superfamily protein
AT4G11000	-1.30561	-1.18194	Ankyrin repeat family protein
AT4G11211	-1.08366	-0.73385
AT4G11290	0.64502	0.644783	Peroxidase superfamily protein
AT4G11320	0.87426	0.672559	Papain family cysteine protease
AT4G11840	-0.753243	-0.67858	phospholipase D gamma 3
AT4G11890	-0.999812	-0.99516	Protein kinase superfamily protein
AT4G12470	2.22588	1.51847	azelaic acid induced 1
AT4G12480	2.23817	1.64282	Bifunctional inhibitor/lipid-transfer protein/seed storage 2S albumin superfamily protein
AT4G14040	0.725502	0.68981	selenium-binding protein 2
AT4G14090	1.16151	0.692189	UDP-Glycosyltransferase superfamily protein
AT4G14365	-1.14584	-1.28031	XB3 ortholog 4 in Arabidopsis thaliana
AT4G14390	-2.00275	-1.97682	Ankyrin repeat family protein
AT4G15260	-0.896074	-0.746267	UDP-Glycosyltransferase superfamily protein
AT4G15680	1.37518	1.33319	Thioredoxin superfamily protein
AT4G16870	-1.0352	-1.17143	transposable element gene
AT4G18050	0.619988	0.585888	P-glycoprotein 9
AT4G18250	-0.942713	-0.922835	receptor serine/threonine kinase, putative
AT4G18970	0.812883	0.764256	GDSL-like Lipase/Acylhydrolase superfamily protein
AT4G19810	1.06733	0.861735	Glycosyl hydrolase family protein with chitinase insertion domain
AT4G20150	0.640166	0.604778
AT4G21380	-0.815955	-0.660621	receptor kinase 3
AT4G21760	0.778387	0.602968	beta-glucosidase 47
AT4G22305	-0.628531	-0.62228	alpha/beta-Hydrolases superfamily protein
AT4G22485	1.59422	2.42802	Bifunctional inhibitor/lipid-transfer protein/seed storage 2S albumin superfamily protein
AT4G22513	1.6199	2.07542	Bifunctional inhibitor/lipid-transfer protein/seed storage 2S albumin superfamily protein
AT4G22517	1.6666	2.51626	Bifunctional inhibitor/lipid-transfer protein/seed storage 2S albumin superfamily protein
AT4G22880	1.67	0.932875	leucoanthocyanidin dioxygenase
AT4G22950	1.82371	1.51588	AGAMOUS-like 19
AT4G23130	-0.950966	-0.889667	cysteine-rich RLK (RECEPTOR-like protein kinase) 5
AT4G23140	-1.12993	-1.23817	cysteine-rich RLK (RECEPTOR-like protein kinase) 6
AT4G23230	-1.13777	-0.868146	cysteine-rich RLK (RECEPTOR-like protein kinase) 15
AT4G23920	0.628184	0.607471	UDP-D-glucose/UDP-D-galactose 4-epimerase 2
AT4G24130	0.737249	0.697979	Protein of unknown function, DUF538
AT4G25110	-1.39871	-1.26965	metacaspase 2
AT4G25630	0.725631	0.762877	fibrillarin 2
AT4G25780	0.806006	0.687855	CAP (Cysteine-rich secretory proteins, Antigen 5, and Pathogenesis-related 1 protein) superfamily protein
AT4G26150	0.890936	0.760428	cytokinin-responsive gata factor 1
AT4G27450	0.677171	0.607534	Aluminium induced protein with YGL and LRDR motifs
AT4G28140	1.10225	1.04155	Integrase-type DNA-binding superfamily protein
AT4G28260	-0.848741	-0.750662
AT4G28290	0.718357	0.724864
AT4G29190	-0.876592	-0.615395	Zinc finger C-x8-C-x5-C-x3-H type family protein
AT4G30140	0.805695	1.35482	GDSL-like Lipase/Acylhydrolase superfamily protein
AT4G30610	1.04149	0.960663	alpha/beta-Hydrolases superfamily protein
AT4G30845	0.607532	0.597754
AT4G31800	-0.704716	-0.673674	WRKY DNA-binding protein 18
AT4G31870	2.36489	1.68555	glutathione peroxidase 7
AT4G32200	-0.639369	-0.610352	DNA-binding HORMA family protein
AT4G32800	-0.606875	-0.680934	Integrase-type DNA-binding superfamily protein
AT4G32810	1.91674	1.9052	carotenoid cleavage dioxygenase 8
AT4G33050	-0.677325	-0.707095	calmodulin-binding family protein
AT4G34410	-5.4566	-4.53779	redox responsive transcription factor 1
AT4G34881	-1.43783	-1.37652
AT4G36060	1.38284	1.41343	basic helix-loop-helix (bHLH) DNA-binding superfamily protein
AT4G36430	1.22502	1.40171	Peroxidase superfamily protein
AT5G01100	-1.16499	-1.34767	O-fucosyltransferase family protein
AT5G01320	0.98624	1.27271	Thiamine pyrophosphate dependent pyruvate decarboxylase family protein
AT5G01595	-0.953864	-0.859414	other RNA
AT5G01600	-1.00609	-0.882813	ferretin 1
AT5G01850	-0.652061	-0.757006	Protein kinase superfamily protein
AT5G01870	1.49558	1.75048	Bifunctional inhibitor/lipid-transfer protein/seed storage 2S albumin superfamily protein
AT5G03350	-1.37586	-1.36006	Legume lectin family protein
AT5G03545	0.930979	0.767388
AT5G04770	0.79653	0.656267	cationic amino acid transporter 6
AT5G04950	0.618823	0.698539	nicotianamine synthase 1
AT5G05270	0.831057	0.682664	Chalcone-flavanone isomerase family protein
AT5G05460	-0.66519	-0.698225	Glycosyl hydrolase family 85
AT5G05840	0.86216	0.952638	Protein of unknown function (DUF620)
AT5G07770	-0.993107	-0.814722	Actin-binding FH2 protein
AT5G07990	1.30992	0.746687	Cytochrome P450 superfamily protein
AT5G08640	1.05239	0.919991	flavonol synthase 1
AT5G09220	-1.25464	-1.08448	amino acid permease 2
AT5G09730	0.659841	0.741379	beta-xylosidase 3
AT5G10380	-1.13597	-1.1211	RING/U-box superfamily protein
AT5G10760	-1.18289	-1.05523	Eukaryotic aspartyl protease family protein
AT5G12470	0.700292	0.674325	Protein of unknown function (DUF3411)
AT5G13240	0.789081	0.715604	transcription regulators
AT5G13320	-0.739184	-0.697378	Auxin-responsive GH3 family protein
AT5G13930	0.945809	0.606195	Chalcone and stilbene synthase family protein
AT5G15240	0.717832	0.596622	Transmembrane amino acid transporter family protein
AT5G15500	0.705338	0.861724	Ankyrin repeat family protein
AT5G15530	0.663395	0.712092	biotin carboxyl carrier protein 2
AT5G15960	0.946003	1.5768	stress-responsive protein (KIN1) / stress-induced protein (KIN1)
AT5G16980	1.06792	1.35554	Zinc-binding dehydrogenase family protein
AT5G17220	1.72484	1.37629	glutathione S-transferase phi 12
AT5G18470	-0.627954	-0.687352	Curculin-like (mannose-binding) lectin family protein
AT5G19875	0.585958	0.717248
AT5G20830	0.740669	0.75171	sucrose synthase 1
AT5G21020	-1.73084	-1.80436
AT5G22300	1.20801	0.841544	nitrilase 4
AT5G22380	-2.19574	-2.06857	NAC domain containing protein 90
AT5G22440	0.607832	0.589675	Ribosomal protein L1p/L10e family
AT5G22570	-1.79602	-2.06013	WRKY DNA-binding protein 38
AT5G24210	-0.723754	-0.702091	alpha/beta-Hydrolases superfamily protein
AT5G24280	1.56712	1.56627	gamma-irradiation and mitomycin c induced 1
AT5G24380	0.701665	0.660048	YELLOW STRIPE like 2
AT5G24850	0.776798	0.674524	cryptochrome 3
AT5G25250	-0.603964	-1.00701	SPFH/Band 7/PHB domain-containing membrane-associated protein family
AT5G25440	-0.827308	-0.626681	Protein kinase superfamily protein
AT5G26690	-1.94418	-1.33437	Heavy metal transport/detoxification superfamily protein
AT5G27120	0.79712	0.744249	NOP56-like pre RNA processing ribonucleoprotein
AT5G27660	0.89266	0.873947	Trypsin family protein with PDZ domain
AT5G27920	-1.18611	-0.959661	F-box family protein
AT5G28490	0.598151	0.883705	Protein of unknown function (DUF640)
AT5G28910	1.58045	1.4019
AT5G35777	1.20299	0.872308	transposable element gene
AT5G35935	5.61049	5.61211	transposable element gene
AT5G36910	0.93901	0.898382	thionin 2.2
AT5G37950	-1.24121	-1.0434	UDP-Glycosyltransferase superfamily protein
AT5G38060	0.631383	0.599584
AT5G38940	1.28142	2.24907	RmlC-like cupins superfamily protein
AT5G39670	-1.01642	-1.21774	Calcium-binding EF-hand family protein
AT5G40690	-0.793315	-0.63534
AT5G41700	-1.03047	-0.713271	ubiquitin conjugating enzyme 8
AT5G41740	-1.03774	-1.01973	Disease resistance protein (TIR-NBS-LRR class) family
AT5G41750	-1.04999	-1.33427	Disease resistance protein (TIR-NBS-LRR class) family
AT5G42380	-1.94893	-2.6485	calmodulin like 37
AT5G42760	0.733366	0.762413	Leucine carboxyl methyltransferase
AT5G42800	1.71799	1.03973	dihydroflavonol 4-reductase
AT5G42825	-0.859428	-0.877115
AT5G44568	-0.966785	-0.778111
AT5G44572	0.81831	0.872601
AT5G44820	-0.791098	-0.855809	Nucleotide-diphospho-sugar transferase family protein
AT5G45000	-1.84376	-0.905556	Disease resistance protein (TIR-NBS-LRR class) family
AT5G45380	-1.1151	-0.75639	solute:sodium symporters;urea transmembrane transporters
AT5G45470	-0.591814	-0.675268	Protein of unknown function (DUF594)
AT5G45500	-0.604281	-0.621384	RNI-like superfamily protein
AT5G45510	-0.87411	-0.782002	Leucine-rich repeat (LRR) family protein
AT5G46250	-1.189	-1.13346	RNA-binding protein
AT5G47330	1.31328	0.902214	alpha/beta-Hydrolases superfamily protein
AT5G48412	-0.706488	-0.664637
AT5G48440	-0.696543	-0.623885	FAD-dependent oxidoreductase family protein
AT5G48485	1.62356	1.87843	Bifunctional inhibitor/lipid-transfer protein/seed storage 2S albumin superfamily protein
AT5G48657	-1.14934	-1.10734	defense protein-related
AT5G49560	1.00545	1.17903	Putative methyltransferase family protein
AT5G50130	0.6629	1.03083	NAD(P)-binding Rossmann-fold superfamily protein
AT5G51720	0.736074	0.873487	2 iron, 2 sulfur cluster binding
AT5G51750	0.689013	0.653557	subtilase 1.3
AT5G52310	0.624476	0.943721	low-temperature-responsive protein 78 (LTI78) / desiccation-responsive protein 29A (RD29A)
AT5G52750	-1.23799	-1.24416	Heavy metal transport/detoxification superfamily protein
AT5G52760	-1.70744	-1.71397	Copper transport protein family
AT5G52860	0.85002	0.877342	ABC-2 type transporter family protein
AT5G53486	0.690475	1.08612
AT5G54060	1.76572	1.23638	UDP-glucose:flavonoid 3-o-glucosyltransferase
AT5G54510	1.01776	1.19682	Auxin-responsive GH3 family protein
AT5G54610	-1.04073	-0.814638	ankyrin
AT5G55450	-1.73051	-1.3644	Bifunctional inhibitor/lipid-transfer protein/seed storage 2S albumin superfamily protein
AT5G55460	-1.01032	-0.771745	Bifunctional inhibitor/lipid-transfer protein/seed storage 2S albumin superfamily protein
AT5G55570	1.36735	1.32523
AT5G56100	0.948561	1.00066	glycine-rich protein / oleosin
AT5G56370	1.87748	1.84541	F-box/RNI-like/FBD-like domains-containing protein
AT5G56870	0.757349	0.597706	beta-galactosidase 4
AT5G57345	0.939444	0.823168
AT5G57550	-2.22334	-1.96105	xyloglucan endotransglucosylase/hydrolase 25
AT5G57785	1.96604	2.10334
AT5G58310	1.11897	0.926635	methyl esterase 18
AT5G58390	1.0403	1.35389	Peroxidase superfamily protein
AT5G58570	-0.980249	-0.842542
AT5G58940	-0.985996	-0.815424	calmodulin-binding receptor-like cytoplasmic kinase 1
AT5G59305	1.94212	1.94413
AT5G59662	-0.652384	-0.707046	other RNA
AT5G59680	-2.05653	-1.34867	Leucine-rich repeat protein kinase family protein
AT5G60250	2.04224	1.71379	zinc finger (C3HC4-type RING finger) family protein
AT5G60950	-1.26464	-1.11904	COBRA-like protein 5 precursor
AT5G61010	-0.767628	-0.728411	exocyst subunit exo70 family protein E2
AT5G61070	-1.1569	-1.41003	histone deacetylase of the RPD3/HDA1 superfamily 18
AT5G61290	0.758678	0.589402	Flavin-binding monooxygenase family protein
AT5G62020	-0.846337	-0.951042	heat shock transcription factor B2A
AT5G62030	-3.68743	-3.79092	diphthamide synthesis DPH2 family protein
AT5G62180	-0.667608	-0.629145	carboxyesterase 20
AT5G62210	1.26117	0.975804	Embryo-specific protein 3, (ATS3)
AT5G63090	1.27767	1.30093	Lateral organ boundaries (LOB) domain family protein
AT5G63160	0.778779	0.725527	BTB and TAZ domain protein 1
AT5G64120	-0.674235	-0.804014	Peroxidase superfamily protein
AT5G64510	-0.761296	-0.787238
AT5G64870	-1.04407	-1.1394	SPFH/Band 7/PHB domain-containing membrane-associated protein family
AT5G64910	1.6179	1.48303
AT5G65140	0.604234	0.603075	Haloacid dehalogenase-like hydrolase (HAD) superfamily protein
AT5G66052	-0.724622	-0.846265
AT5G66540	0.64103	0.671246
AT5G66590	0.691346	0.62158	CAP (Cysteine-rich secretory proteins, Antigen 5, and Pathogenesis-related 1 protein) superfamily protein
