# Supplementary material for: Translational fidelity and growth of Arabidopsis require stress-sensitive diphthamide biosynthesis
Source: Nat Commun. 2022 Jul 11;13:4009. doi: 10.1038/s41467-022-31712-7 (PMC9273596; doi:10.1038/s41467-022-31712-7)
Supplement: Supplementary file 5 — Supplementary Dataset 2 [file 41467_2022_31712_MOESM5_ESM.xlsx]

## Sheet: GO_terms_dph1_upregulated_genes
GO term	Ontology	Description	p-value	FDR
GO:0042221	P	response to chemical	2.7e-09	4.1e-06
GO:0009628	P	response to abiotic stimulus	1.4e-08	1.1e-05
GO:0009813	P	flavonoid biosynthetic process	3.6e-08	1.8e-05
GO:0001101	P	response to acid chemical	7.1e-08	2.3e-05
GO:0006979	P	response to oxidative stress	7.8e-08	2.3e-05
GO:0010033	P	response to organic substance	1.1e-07	2.7e-05
GO:0009812	P	flavonoid metabolic process	1.4e-07	2.9e-05
GO:0009725	P	response to hormone	1.7e-07	2.9e-05
GO:1901700	P	response to oxygen-containing compound	1.6e-07	2.9e-05
GO:0050896	P	response to stimulus	3.6e-07	5.4e-05
GO:0080167	P	response to karrikin	5.7e-07	7.9e-05
GO:0046283	P	anthocyanin-containing compound metabolic process	6.6e-07	8.3e-05
GO:0009719	P	response to endogenous stimulus	7.4e-07	8.5e-05
GO:0009718	P	anthocyanin-containing compound biosynthetic process	1.1e-06	0.00012
GO:0009414	P	response to water deprivation	1.3e-06	0.00013
GO:0009056	P	catabolic process	1.5e-06	0.00014
GO:0009415	P	response to water	1.7e-06	0.00015
GO:0042744	P	hydrogen peroxide catabolic process	1.8e-06	0.00015
GO:0044710	P	single-organism metabolic process	4.2e-06	0.00032
GO:0044248	P	cellular catabolic process	4.1e-06	0.00032
GO:0009269	P	response to desiccation	5.9e-06	0.00041
GO:0072593	P	reactive oxygen species metabolic process	6e-06	0.00041
GO:0042743	P	hydrogen peroxide metabolic process	8.8e-06	0.00057
GO:0010035	P	response to inorganic substance	2.1e-05	0.0013
GO:0006950	P	response to stress	2.6e-05	0.0016
GO:0044711	P	single-organism biosynthetic process	3e-05	0.0018
GO:0009639	P	response to red or far red light	5.6e-05	0.0031
GO:0055114	P	oxidation-reduction process	5.9e-05	0.0031
GO:0046148	P	pigment biosynthetic process	9.5e-05	0.0049
GO:0010876	P	lipid localization	0.00013	0.0065
GO:0006869	P	lipid transport	0.00027	0.013
GO:0006970	P	response to osmotic stress	0.00034	0.016
GO:0042440	P	pigment metabolic process	0.00035	0.016
GO:0010114	P	response to red light	0.00045	0.019
GO:0005975	P	carbohydrate metabolic process	0.00045	0.019
GO:0019748	P	secondary metabolic process	0.00078	0.033
GO:0009266	P	response to temperature stimulus	0.00083	0.034
GO:0033993	P	response to lipid	0.00096	0.038
GO:0009409	P	response to cold	0.0011	0.04
GO:0044699	P	single-organism process	0.0011	0.04
GO:0009740	P	gibberellic acid mediated signaling pathway	0.0012	0.044
GO:0010476	P	gibberellin mediated signaling pathway	0.0013	0.045
GO:1901575	P	organic substance catabolic process	0.0014	0.048
GO:0071370	P	cellular response to gibberellin stimulus	0.0014	0.048
GO:0016491	F	oxidoreductase activity	1.4e-07	5.5e-05
GO:0016684	F	oxidoreductase activity, acting on peroxide as acceptor	1.2e-06	0.00024
GO:0046906	F	tetrapyrrole binding	7.3e-06	0.00075
GO:0004601	F	peroxidase activity	6.4e-06	0.00075
GO:0020037	F	heme binding	4.1e-05	0.0034
GO:0003824	F	catalytic activity	5.2e-05	0.0035
GO:0016209	F	antioxidant activity	6.5e-05	0.0038
GO:0016798	F	hydrolase activity, acting on glycosyl bonds	7.5e-05	0.0038
GO:0004553	F	hydrolase activity, hydrolyzing O-glycosyl compounds	0.00013	0.0059
GO:0019842	F	vitamin binding	0.00016	0.0064
GO:0016705	F	oxidoreductase activity, acting on paired donors, with incorporation or reduction of molecular oxygen	0.00049	0.018
GO:0005576	C	extracellular region	1.9e-10	7e-08
GO:0030312	C	external encapsulating structure	6.8e-08	8.2e-06
GO:0005618	C	cell wall	6.8e-08	8.2e-06
GO:0022626	C	cytosolic ribosome	6.3e-05	0.0057
GO:0044445	C	cytosolic part	0.00013	0.0095

## Sheet: GO_terms_dph1_down-reg._genes
GO term	Ontology	Description	p-value	FDR
GO:0006952	P	defense response	1.1e-19	1.5e-16
GO:0051707	P	response to other organism	1.4e-15	5.1e-13
GO:0043207	P	response to external biotic stimulus	1.5e-15	5.1e-13
GO:0051704	P	multi-organism process	1.4e-15	5.1e-13
GO:0009607	P	response to biotic stimulus	4.6e-15	1.3e-12
GO:0009605	P	response to external stimulus	1.5e-13	3.4e-11
GO:0006950	P	response to stress	4.7e-12	9e-10
GO:0050896	P	response to stimulus	5.9e-12	1e-09
GO:0009617	P	response to bacterium	4.8e-11	7.3e-09
GO:0009751	P	response to salicylic acid	6.8e-11	9.2e-09
GO:0045087	P	innate immune response	7.7e-11	9.5e-09
GO:0002376	P	immune system process	9.5e-11	1.1e-08
GO:0098542	P	defense response to other organism	1.1e-10	1.1e-08
GO:0006955	P	immune response	1.3e-10	1.2e-08
GO:0008219	P	cell death	2.4e-10	2.2e-08
GO:1901700	P	response to oxygen-containing compound	9.9e-10	8.4e-08
GO:0012501	P	programmed cell death	8.8e-09	7e-07
GO:0051716	P	cellular response to stimulus	2.1e-08	1.6e-06
GO:0007154	P	cell communication	2.7e-08	1.9e-06
GO:0010033	P	response to organic substance	4.3e-08	2.9e-06
GO:0007165	P	signal transduction	5.6e-08	3.6e-06
GO:0044700	P	single organism signaling	8.4e-08	5.1e-06
GO:0023052	P	signaling	8.7e-08	5.1e-06
GO:0014070	P	response to organic cyclic compound	9.1e-08	5.1e-06
GO:0042221	P	response to chemical	1.3e-07	7.3e-06
GO:0031347	P	regulation of defense response	1.5e-07	7.6e-06
GO:0009627	P	systemic acquired resistance	1.9e-07	9.7e-06
GO:0010200	P	response to chitin	3.4e-07	1.6e-05
GO:0042742	P	defense response to bacterium	4.7e-07	2.2e-05
GO:0031349	P	positive regulation of defense response	9.5e-07	4.2e-05
GO:0009626	P	plant-type hypersensitive response	9.5e-07	4.2e-05
GO:0034050	P	host programmed cell death induced by symbiont	1e-06	4.4e-05
GO:0071446	P	cellular response to salicylic acid stimulus	1.6e-06	6.7e-05
GO:0010243	P	response to organonitrogen compound	2.1e-06	8.5e-05
GO:0009620	P	response to fungus	2.2e-06	8.6e-05
GO:0001101	P	response to acid chemical	2.6e-06	9.9e-05
GO:0050794	P	regulation of cellular process	2.8e-06	0.0001
GO:0080134	P	regulation of response to stress	3.8e-06	0.00013
GO:0010941	P	regulation of cell death	3.7e-06	0.00013
GO:0006468	P	protein phosphorylation	4.9e-06	0.00017
GO:0002682	P	regulation of immune system process	6.6e-06	0.00022
GO:0009863	P	salicylic acid mediated signaling pathway	1.2e-05	0.00039
GO:0050789	P	regulation of biological process	1.6e-05	0.00049
GO:0009814	P	defense response, incompatible interaction	1.9e-05	0.00057
GO:0045088	P	regulation of innate immune response	2.3e-05	0.00071
GO:0050776	P	regulation of immune response	3.2e-05	0.00094
GO:0065007	P	biological regulation	3.7e-05	0.0011
GO:0009719	P	response to endogenous stimulus	5.4e-05	0.0015
GO:0016310	P	phosphorylation	5.8e-05	0.0016
GO:1901698	P	response to nitrogen compound	9.8e-05	0.0026
GO:0044763	P	single-organism cellular process	0.00012	0.0032
GO:0070887	P	cellular response to chemical stimulus	0.00015	0.004
GO:0036211	P	protein modification process	0.0002	0.0049
GO:0006464	P	cellular protein modification process	0.0002	0.0049
GO:0071407	P	cellular response to organic cyclic compound	0.00022	0.0055
GO:0048584	P	positive regulation of response to stimulus	0.0003	0.0073
GO:0006793	P	phosphorus metabolic process	0.00035	0.0082
GO:0002831	P	regulation of response to biotic stimulus	0.00036	0.0085
GO:0071310	P	cellular response to organic substance	0.00042	0.0096
GO:0043900	P	regulation of multi-organism process	0.00042	0.0096
GO:0032101	P	regulation of response to external stimulus	0.00049	0.011
GO:0044699	P	single-organism process	0.00053	0.012
GO:1901701	P	cellular response to oxygen-containing compound	0.001	0.022
GO:0048583	P	regulation of response to stimulus	0.0011	0.023
GO:0050832	P	defense response to fungus	0.0012	0.026
GO:0006796	P	phosphate-containing compound metabolic process	0.0014	0.028
GO:0044419	P	interspecies interaction between organisms	0.0021	0.042
GO:0044706	P	multi-multicellular organism process	0.0021	0.042
GO:0009856	P	pollination	0.0021	0.042
GO:0016301	F	kinase activity	1.6e-08	5e-06
GO:0005509	F	calcium ion binding	9.5e-08	1.5e-05
GO:0004674	F	protein serine/threonine kinase activity	1.8e-07	1.9e-05
GO:0004672	F	protein kinase activity	3.4e-07	2.8e-05
GO:0016772	F	transferase activity, transferring phosphorus-containing groups	4.6e-07	3e-05
GO:0032559	F	adenyl ribonucleotide binding	1e-06	4.8e-05
GO:0030554	F	adenyl nucleotide binding	1e-06	4.8e-05
GO:0016773	F	phosphotransferase activity, alcohol group as acceptor	1.4e-06	5.7e-05
GO:0097367	F	carbohydrate derivative binding	5.2e-06	0.00019
GO:0017076	F	purine nucleotide binding	6.6e-06	0.00019
GO:0032555	F	purine ribonucleotide binding	6.5e-06	0.00019
GO:0032553	F	ribonucleotide binding	8.9e-06	0.00024
GO:0016740	F	transferase activity	2.3e-05	0.00055
GO:0032549	F	ribonucleoside binding	2.9e-05	0.00055
GO:0032550	F	purine ribonucleoside binding	2.8e-05	0.00055
GO:0001882	F	nucleoside binding	2.9e-05	0.00055
GO:0001883	F	purine nucleoside binding	2.8e-05	0.00055
GO:0004888	F	transmembrane signaling receptor activity	3.2e-05	0.00058
GO:0019199	F	transmembrane receptor protein kinase activity	4.3e-05	0.00072
GO:0030246	F	carbohydrate binding	6.4e-05	0.001
GO:0099600	F	transmembrane receptor activity	6.7e-05	0.001
GO:0038023	F	signaling receptor activity	9.7e-05	0.0014
GO:0005524	F	ATP binding	0.00012	0.0017
GO:0000166	F	nucleotide binding	0.00014	0.0017
GO:1901265	F	nucleoside phosphate binding	0.00014	0.0017
GO:0036094	F	small molecule binding	0.00021	0.0026
GO:0005516	F	calmodulin binding	0.00033	0.0039
GO:0004872	F	receptor activity	0.00045	0.005
GO:0060089	F	molecular transducer activity	0.00045	0.005
GO:0035639	F	purine ribonucleoside triphosphate binding	0.0005	0.0053
GO:0005488	F	binding	0.00072	0.0072
GO:0004871	F	signal transducer activity	0.00072	0.0072
GO:0004675	F	transmembrane receptor protein serine/threonine kinase activity	0.0013	0.012
GO:0043531	F	ADP binding	0.0023	0.022
GO:0005886	C	plasma membrane	5.8e-10	1.4e-07
GO:0071944	C	cell periphery	2.2e-09	2.6e-07
GO:0016020	C	membrane	2.1e-05	0.0017
GO:0044425	C	membrane part	0.00021	0.01
GO:0031224	C	intrinsic component of membrane	0.00021	0.01
GO:0016021	C	integral component of membrane	0.001	0.037
GO:0044459	C	plasma membrane part	0.0011	0.037
