# Supplementary material for: Translational fidelity and growth of Arabidopsis require stress-sensitive diphthamide biosynthesis
Source: Nat Commun. 2022 Jul 11;13:4009. doi: 10.1038/s41467-022-31712-7 (PMC9273596; doi:10.1038/s41467-022-31712-7)
Supplement: Supplementary file 6 — Supplementary Dataset 3 [file 41467_2022_31712_MOESM6_ESM.xlsx]

## Sheet: Ribosomal proteins
GeneID	Log2FC(dph1-1 vs. WT)	Log2FC(dph1-2 vs. WT)	Functional description
AT5G22440	0.607832	0.589675	Ribosomal protein L10e/L1p
AT3G16780	0.593584	0.697037	Ribosomal protein L19e
AT2G19730	0.614108	0.595204	Ribosomal protein L28e
AT3G06680	0.693881	1.01607	Ribosomal protein L29e
AT3G59540	0.699552	0.863721	Ribosomal protein L38e
AT2G36170	1.02228	0.881083	Ribosomal protein L40e
AT3G09680	1.98866	2.28786	Ribosomal protein S12/S23
AT3G04920	0.802409	0.738077	Ribosomal protein S24e
AT1G23410	1.59031	1.56654	Ribosomal protein S27a
AT2G45710	0.680589	0.711948	Ribosomal protein S27e

## Sheet: Proteases
GeneID	Log2FC(dph1-1 vs. WT)	Log2FC(dph1-2 vs. WT)	Functional description
AT1G62710	1.1324	0.963481	Beta vacuolar processing enzyme
AT2G27420	1.1628	0.860612	Cysteine proteinases superfamily protein
AT3G51330	-1.43398	-1.36386	Eukaryotic aspartyl protease family protein
AT3G54400	0.585867	0.716241	Eukaryotic aspartyl protease family protein
AT5G10760	-1.18289	-1.05523	Eukaryotic aspartyl protease family protein
AT1G24140	-1.09997	-1.03827	Matrixin family protein
AT4G25110	-1.39871	-1.26965	Metacaspase 2
AT4G11320	0.87426	0.672559	Papain family cysteine protease
AT1G62290	1.06615	1.14287	Saposin-like aspartyl protease family protein
AT2G23000	1.12954	0.944313	Serine carboxypeptidase-like 10
AT3G12220	-2.47655	-1.95536	Serine carboxypeptidase-like 16
AT1G11080	1.88885	2.64504	Serine carboxypeptidase-like 31
AT5G51750	0.689013	0.653557	Subtilase 1.3
AT5G27660	0.89266	0.873947	Trypsin family protein with PDZ domain
AT1G23410	1.59031	1.56654	Ribosomal protein S27a / Ubiquitin family protein
AT3G60300	-0.931461	-0.905575	RWD domain-containing protein
AT5G41700	-1.03047	-0.713271	Ubiquitin conjugating enzyme 8
AT1G51710	0.720348	0.743147	Ubiquitin-specific protease 6
