# Supplementary material for: Translational fidelity and growth of Arabidopsis require stress-sensitive diphthamide biosynthesis
Source: Nat Commun. 2022 Jul 11;13:4009. doi: 10.1038/s41467-022-31712-7 (PMC9273596; doi:10.1038/s41467-022-31712-7)
Supplement: Supplementary file 8 — Source Data [file 41467_2022_31712_MOESM8_ESM.xlsx]

## Sheet: Figure 1
Figure 1d			Figure 1e
	Fresh biomass (mg seedling -1)		Primary root length (mm)	WT	dph1-1	dph1-2	Y22-10	Y1-5	Y2-6
WT-1	12		plate-1
WT-2	12.16		1	85	49	54	86	86	78
WT-3	11.46		2	73	48	51	87	83	78
WT-4	10.6571		3	84	49	48	79	90	66
dph1-1-1	6.22		4	82	49	53	78	87	76
dph1-1-2	6.18		5	70	51	48	72	85	80
dph1-1-3	6.4		6	76	50	46	72
dph1-1-4	5.55714		plate-2
dph1-2-1	6.3		1	86	52	50	80	89	78
dph1-2-2	6.58		2	86	50	53	83	82	86
dph1-2-3	6.8		3	82	47	55	79	84	85
dph1-2-4	5.94286		4	78	49	54	85	89	82
Y22-10-1	10.382		5	78	46	54	82	85	80
Y22-10-2	11.816		6	74	54			74
Y22-10-3	10.474		plate-3
Y22-10-4	10.8907		1	87	50	51	79	91	88
Y1-5-1	10.75		2	82	53	54	79	84	73
Y1-5-2	12.4		3	83	50	49	85	87	84
Y1-5-3	11.7		4	75	55	58	89	91	77
Y1-5-4	10		5	80	47	58	84	89	80
Y2-6-1	11.94		6	93		60			79
Y2-6-2	11.38		plate-4
Y2-6-3	11.12		1	83	53	48	90	88	85
Y2-6-4	10.8		2	85	52	50	88	78	80
			3	77	54	48	85	89	80
			4	75	54	43	82	90	78
			5	76	51	47	81	86	81
			6	69			83
p-values of Fig. 1d			p-values of Fig. 1e
	WT			WT
dph1-1	6.81994e-09		dph1-1	4.82451e-11
dph1-2	1.7527e-08		dph1-2	7.00227e-11
Y22-10	0.681227		Y22-10	0.807987
Y1-5	0.967904		Y1-5	0.0296228
Y2-6	0.99186		Y2-6	0.999991

## Sheet: Figure 2
Figure 2b							Figure 2d
								Rate of -1 frameshifting (rel. to WT)
							Replicate	dph1-1	dph1-2	WT
							1	1.65	1.45	1
							2	1.35	1.43	1
							3	1.42	1.3	1
							p-values of Fig. 2d
								WT
							dph1-1	0.00310461
							dph1-2	0.0077844

## Sheet: Figure 3
Figure 3c			Figure 3d					Figure 3e			Figure 3f			Figure 3g			Figure 3i			Figure 3j			Figure 3k
	6th leaf area (cm2)		Cell area (*103 μm2)	WT	dph1-1	dph1-2			Cell number (*104)			Leaf number			Leaf number at bolting			Meristem length (μm)			Meristem cell number			Root elongation rate (mm d-1)
WT-1	1.276		1	2837.04	4129.82	3805.35		WT-1	4.04935		WT-1	16		WT-1	45		WT-1	303.64		WT-1	38		AZD-8055 concentration (μM)	0	0.2	0.5	1
WT-2	1.534		2	2065.3	3500.47	3753.5		WT-2	4.8681		WT-2	16		WT-2	53		WT-2	279.42		WT-2	41		WT-1	6.57	4.06	2.13	0.74
WT-3	1.221		3	1528.26	3006	2304.11		WT-3	3.87481		WT-3	16		WT-3	52		WT-3	231.69		WT-3	34		WT-2	5.7	4.52	2.56	1.11
WT-4	1.24		4	2112.62	2946.69	2240.74		WT-4	3.9351		WT-4	16		WT-4	56		WT-4	222.63		WT-4	33		WT-3	5.04	4.31	2.76	1.63
WT-5	1.059		5	2970.1	3776.81	2544.31		WT-5	3.36071		WT-5	16		WT-5	65		WT-5	267.32		WT-5	38		WT-4	5.54	4.52	3.54	1.11
dph1-1-1	0.826		6	3259.4	2217.98	3529.22		dph1-1-1	2.78766		dph1-1-1	16		WT-6	57		WT-6	236.82		WT-6	38		WT-5	6.96	4.07	2.76	1.21
dph1-1-2	0.91		7	4180.52	4269.22	4503.7		dph1-1-2	3.07115		dph1-1-2	16		WT-7	45		WT-7	262.93		WT-7	37		WT-6	5.67	3.7	2.67	1.28
dph1-1-3	0.733		8	3588.34	3186.4	2590.4		dph1-1-3	2.47379		dph1-1-3	16		WT-8	61		WT-8	288.14		WT-8	47		WT-7	6.55	4.96	3.44	1.19
dph1-1-4	0.843		9	1984.91	2680.19	3490.95		dph1-1-4	2.84503		dph1-1-4	16		WT-9	58		WT-9	257.57		WT-9	39		WT-8	6.48	3.27	2.19	0.92
dph1-1-5	0.832		10	2513.03	4214.01	3590.53		dph1-1-5	2.8079		dph1-1-5	16		WT-10	55		WT-10	224.02		WT-10	34		WT-9	5	4.97	2.04	1.78
dph1-2-1	0.927		11	2627.16	3139.66	2649.38		dph1-2-1	2.91973		dph1-2-1	16		dph1-1-1	44		WT-11	216.94		WT-11	35		WT-10	5.27	4.57	2.37	0.63
dph1-2-2	0.834		12	1738.41	2879.18	3025.38		dph1-2-2	2.62681		dph1-2-2	16		dph1-1-2	45		WT-12	238.68		WT-12	36		dph1-1-1	4.44	3.11	2.41	1.37
dph1-2-3	0.977		13	2090.81	3138.98	3262.69		dph1-2-3	3.07721		dph1-2-3	16		dph1-1-3	46		dph1-1-1	200.48		dph1-1-1	22		dph1-1-2	4.67	4.08	2.63	1.37
dph1-2-4	0.883		14	2256.52	3323.48	3510.56		dph1-2-4	2.78115		dph1-2-4	16		dph1-1-4	42		dph1-1-2	170.67		dph1-1-2	21		dph1-1-3	3.78	4.04	2.22	1.58
dph1-2-5	0.786		15	2245.13	2638.37	2857.34		dph1-2-5	2.47563		dph1-2-5	16		dph1-1-5	43		dph1-1-3	226.57		dph1-1-3	30		dph1-1-4	4.02	5.52	2.78	1.13
			16	4283.95	2887.1	3016.87								dph1-1-6	48		dph1-1-4	170.53		dph1-1-4	20		dph1-1-5	3.76	4.59	2.63	0.89
p-values of Fig. 3c			17	2263.37	3021.72	2650.34		p-values of Fig. 3e						dph1-1-7	59		dph1-1-5	154.79		dph1-1-5	20		dph1-1-6	4	3.96	2.59	1
	WT		18	2930.18	3763.01	2627.3			WT					dph1-1-8	54		dph1-1-6	184.06		dph1-1-6	23		dph1-1-7	4.52	3.89	2.59	0.58
dph1-1	0.000146159		19	1948.42	2937.4	2479.84		dph1-1	0.000508013					dph1-1-9	52		dph1-1-7	176.43		dph1-1-7	19		dph1-1-8	4.22	4.41	2.44	0.93
dph1-2	0.000472629		20	1742.94	3130.23	4526.34		dph1-2	0.000438586					dph1-1-10	49		dph1-1-8	195.52		dph1-1-8	20		dph1-1-9	4.7	3.41	2.96	0.56
			21	2534.98	5091.41	3165.02								dph1-2-1	42		dph1-1-9	154.29		dph1-1-9	22		dph1-1-10	3.82	4.35	2.67	1.37
Figure 3l			22	2224.55	2627.98	4609.47								dph1-2-2	50		dph1-1-10	154.08		dph1-1-10	19		dph1-1-11	3.7	4.83	2.71	0.59
			23	3326.47	2851.84	2850.62								dph1-2-3	47		dph1-1-11	166.4		dph1-1-11	21		dph1-1-12	4.18	3.28	2.7	0.59
			24	2907.96	2857.72	2419.34								dph1-2-4	39		dph1-1-12	153.66		dph1-1-12	19		dph1-1-13	4.7	3.46	2.82	0.33
			25	2775.72	3151.42	4867.08								dph1-2-5	49		dph1-2-1	205.15		dph1-2-1	26		dph1-1-14	4.74	3.61	2.67	1
			26	2933.06	2482.29	3373.66								dph1-2-6	57		dph1-2-2	194.21		dph1-2-2	24		dph1-1-15	4.7	3.37	2.15	0.78
			27	3209.47	3427.9	3121.81								dph1-2-7	48		dph1-2-3	180.86		dph1-2-3	23		dph1-2-1	3.43	2.94	3	0.45
			28	2572.57	5043.17	3843.62								dph1-2-8	56		dph1-2-4	178.09		dph1-2-4	21		dph1-2-2	3.53	3.98	1.98	1.11
			29	2056.93	3156.75	3334.29								dph1-2-9	59		dph1-2-5	210.98		dph1-2-5	28		dph1-2-3	2.8	4.04	2.15	1.22
			30	3046.78	2659.14	3528.39								dph1-2-10	57		dph1-2-6	247.5		dph1-2-6	27		dph1-2-4	4.2	4.65	2.83	0.94
			31	3818.24	2786.38	3122.63											dph1-2-7	197.55		dph1-2-7	20		dph1-2-5	4.24	4.26	1.39	0.45
			32	3681.76	4008.6	2661.32											dph1-2-8	178.34		dph1-2-8	22		dph1-2-6	4.29	3.94	3.45	0.78
			33	2593.55	4104.95	3653.09											dph1-2-9	235.98		dph1-2-9	28		dph1-2-7	3.93	3.52	2.48	1
			34	3154.59	3262.94	2503.29											dph1-2-10	185.96		dph1-2-10	25		dph1-2-8	3.87	3.15	2.75	1.17
			35	2526.2	4368.31	3824.69											dph1-2-11	188.78		dph1-2-11	27		dph1-2-9	4.28	3.85	2.17	1.15
			36	2844.03	3969.24	3744.58											dph1-2-12	200.28		dph1-2-12	25		dph1-2-10	4.17	4.19	2.48	1.37
			37	3426.2	4855.25	2782.72																	dph1-2-11	4.43	3.74	1.75	0.93
			38	5127.57	2546.8	2406.17											p-values of Fig. 3i			p-values of Fig. 3j			dph1-2-12	5.39	3.85	2.43	0.93
			39	3502.06	2598.32	2216.6												WT			WT		dph1-2-13	4.5	4.42	2.56	0.96
			40	2999.45	2762.87	2034.29											dph1-1	2.77828e-08		dph1-1	5.10401e-09		dph1-2-14	3.87	3.96	2.74	0.23
			41	2739.64	4481.06	2382.17											dph1-2	2.87006e-05		dph1-2	5.1855e-09		dph1-2-15	4.52	4.35	3.28	1.2
			42	2530.18	3270.86	3599.31
			43	2163.1	2630.03	4580.25																	p-values of Fig. 3k
																							AZD-8055 0μM		WT
			44	5035.66	2925.37	1988.62																		WT		AZD-8055 0μM
			45	1913.31	3607.89	2259.26																	dph1-1	1.26701e-07	AZD-8055 0.2μM	2.9364e-06
			46	3058.71	1638.92	1908.37																	dph1-2	1.43165e-08	AZD-8055 0.5μM	5.53301e-14
			47	3730.32	3941.36	3175.31																	AZD-8055 0.2μM		AZD-8055 1μM	3.81436e-19
			48	2823.18	4151.96	3638.27																		WT	dph1-1
			49	3578.33	4517	4288.89																	dph1-1	0.430891		AZD-8055 0μM
			50	2682.58	3662.55	2659.67																	dph1-2	0.279947	AZD-8055 0.2μM	0.433075
			51	3358.03	3292.46	4009.47																	AZD-8055 0.5μM		AZD-8055 0.5μM	5.4944e-13
Figure 3m			52	3306.17	4939.99	3416.46																		WT	AZD-8055 1μM	4.12206e-26
	Ratio S6K-P/S6K		53	2817.42	3371.04	3361.73																	dph1-1	0.965741	dph1-2
WT-1	1		54	3941.7	4641.5	3415.19																	dph1-2	0.713446		AZD-8055 0μM
WT-2	1		55	2813.58	2899.81	4153.87																	AZD-8055 1μM		AZD-8055 0.2μM	0.815293
WT-3	1		56	3149.11	3428.31	1987.01																		WT	AZD-8055 0.5μM	8.13703e-11
WT-4	1		57	4854.46	4392.09	2632.22																	dph1-1	0.311022	AZD-8055 1μM	6.79258e-23
dph1-1-1	0.47		58	4168.86	2468.49	2333.74																	dph1-2	0.27441
dph1-1-2	0.45		59	3201.24	3832.98	3834.07
dph1-1-3	0.66		60	4341.43	3726.24	3134.33
dph1-1-4	0.74		61	3384.09	3443.48	3540.92
dph1-2-1	0.5		62	2645.68	1947.24	2274.28
dph1-2-2	0.46		63	3599.18	2792.53	2564.84
dph1-2-3	0.63		64	2076.68	4059.85	3659.14
dph1-2-4	0.61		65	2469.55	2534.64	2442.39
			66	3594.79	3526.3	3784.6
p-values of Fig. 3m			67	3331.96	2668.98	3741.28
	WT		68	2927.85	2918.81	3162.62
dph1-1	0.0198322		69	2877.5	3449.49	3206.49
dph1-2	0.003429		70	3741.01	2370.77	4205.53
			71	2251.17	5294.09	2381.57
			72	4147.74	3854.98	3980.85
			73	4309.88	2926.19	1811.39
			74	3763.92	4168.63	2439.65
			75	2255.83	2888.33	3131.19
			76	4037.31	2933.3	2478.88
			77	3971.74	5685.64	3409.45
			78	4586.83	3568.66	2970.06
			79	3441.84	3697.54	2378.97
			80	3146.36	3343.16	3505.25
			81	3453.86	4496.36	2369.27
			82	3330.18	3024.18	3096.75
			83	3404.94	4147.59	4751.66
			84	2896.67	3916.35	3823.14
			85	4827.92	2901.04	3303.66
			86	3334.96	5559.23	3303.8
			87	3241.34	2811.8	2618.28
			88	3621.83	3302.3	1540.38
			89	3844.87	3838.17	4918.26
			90	3657.5	3084.04	2355.74
			91	3562.1	2364.35	3842.41
			92	4022.26	2083.09	3307.63
			93	2955.71	3566.61	3040.03
			94	2260.07	4660.09	2655.31
			95	5980.57	3112.33	2677.86
			96	3249.55	3906.64	3807.83
			97	2935.07	3191.73	3414.64
			98	2924.55	3548.57	3845.41
			99	3725.56	3137.2	2272.51
			100	2864.42	3092.24	2605.16
			101	1954.76	4270.04	3599.96
			102	1595.46	2678.55	2936.71
			103	2198.57	4080.89	2604.61
			104	2064.77	3589.85	2555.68
			105	3133.65	4669.25	2995.75
			106	2669.8	2387.99	3253.51
			107	2883.28	2466.12	3305.72
			108	2729.39	3359.95	3437.19
			109	3629.48	2864.61	3535.32
			110	3062.31	2977.78	2566.21
			111	3647.79	1746.5	3699.18
			112	3797.17	1989.16	3575.77
			113	2256.79	2809.6	4611.85
			114	3066.55	2018.93	4643.14
			115	4087.32	2907.82	3427.08
			116	6533.12	3354.46	5094.83
			117	3244.62	3204.11	2228.09
			118	3694.94	3056.79	2166.18
			119	4058.75	3055.83	4042.35
			120	2520.15	2422.36	3054.93
			121	2678.27	3294.51	3058.21
			122	3048.1	2325.24	2831.34
			123	3642.33	3059.4	3569.48
			124	4086.77	1340.6	3088.14
			125	2753.03	2548.83	4205.12
			126	2723.38	3075.17	3648.75
			127	2440.47	2241.43	3281.11
			128	2248.86	3908.92	4398.37
			129	2727.89	2666.12	3312.41
			130	2574.27	2908.78	3315.83
			131	3703.28	3775.31	5006.68
			132	2683.06	2831.55	3283.99
			133	1971.7	2356.1	2634.95
			134	2527.39	2460.22	3824.37
			135	1924.96	3511.52	2191.46
			136	2287.13	3757.61	2876.03
			137	2163.72	3273.11	3700
			138	3397.83	1987.79	3297.11
			139	2716.95	2581.76	2836.4
			140	2278.52	2847.46	2793.89
			141	3286.99	1708.92	3122.17
			142	2276.06	2713.03	2000.95
			143	3511.95	2110.01	1901.59
			144	4237.65	2293.55	1902.69
			145	2695.9	3615.64	2736.09
			146	2986.73	3207.96	1770.39
			147	2014.34	2582.3	2763.42
			148	2139.67	3703.84	1688.53
			149	2358.61	2026.75	2941.36
			150	4532.72	3864.61	2214.29
			151	2183.13	3282.03	1786.93
			152	1719.14	3225.24	3424.48
			153	3350.13	2886.69	2315.42
			154	4806.6	3533.06	2207.73
			155	2912.52	2225.51	3210.46
			156	2872.48	2579.01	2195.84
			157	4816.3	2331	2982.5
			158	3623.19	2594.38	2836.81
			159	2050.29	2518.79	2108.23
			160	2715.72	1929.63	3649.16
			161	2669.12	3345.27	3033.88
			162	4254.46	2933.74	2299.84
			163	3209.36	2847.6	4418.05
			164	2047.96	3643.62	3379.79
			165	3975.25	3243.48	2967.87
			166	1489.81	2406.04	2296.43
			167	2712.85	2307.82	2236.57
			168	4352.31	2217.83	3213.19
			169	3150.19	2119.48	2865.24
			170	2636.59	3304.11	2848.97
			171	2368.45	2167.49	3075.43
			172	3236.29	3604.53	2523.7
			173	2225.49	3186.42	3644.51
			174	3825.32	2237.45	3450.99
			175	2323.35	2557.61	2627.71
			176	4654.21	1589.71	3520.28
			177	2047.55	3240.33	3655.86
			178	3270.32	1885.87	2829.16
			179	3944.5	2450.75	3203.21
			180	4207.72	2496.71	4020.35
			181	2736.91	2341.15	4109.59
			182	3752.21	3077.91	2278.8
			183	3739.64	1927.85	2399.47
			184	2315.01	2721.81	3283.71
			185	3488.17	3222.91	5452.63
			186	4395.64	3380.11	3988.64
			187	3393.05	2624.42	3546.8
			188	3524.38	2494.38	2328.13
			189	3829.84	1707.27	1981.82
			190	4433.63	2500.82	3371.73
			191	5170.54	3150.89	3684.56
			192	4409.44	3006.58	3709.16
			193	3382.52	1782.03	3311.18
			194	2687.43	1794.24	2386.63
			195	3482.02	1533.47	3064.91
			196	6199.65	1811.8	4975.38
			197	2640.14	3103.16	3876.99
			198	3876.71	3095.75	3917.3
			199	2703.83	2325.79	3108.09
			200	2718.59	1955.42	3621.01
			201	3626.06	3639.92	2675.68
			202	3176.7	1889.16	2268.14
			203	3028.42	2803.98	4454
			204	2028.97	2787.52	2496.92
			205	3390.59	3162.21	4685.24
			206	3267.45	2147.73	2709.71
			207	3088.14	2209.37	2263.76
			208	3192.42	3656.54	3245.86
			209	4085.68	2035.12	3027.73
			210	3036.75	2487.9	3402.75
			211	3634.54	2753.03	3413.68
			212	5870.97	2411.5	3758.22
			213	2907.74	2226.04	2710.8
			214	2395.92	2104.13	3239.43
			215	3707.79	1863.6	2807.7
			216	2350.68	2804.28	2298.34
			217	3534.77	2121.49	2125.59
			218	4581.64	1848.98	4025.13
			219	2899.4	1570.58	3089.51
			220	4134.33	2073.93	3365.03
			221	3840.91	1926.47	3333.46
			222	3417.92	2912.39	2952.43
			223	4846.91	2376.38	3415.87
			224	2753.03	3260.2	2473.14
			225	3810.16	2385.4	2109.46
			226	3206.9	2942.73	2316.11
			227	2806.88	2422.02	3582.47
			228	3237.52	2415.6	2647.39
			229	3543.93	2811.8	2844.74
			230	2337.7	3329.91	4146.36
			231	2756.18	1845.01	3423.11
			232	2661.05	2548.44	3924.82
			233	2864.01	2895.71	4347.12
			234	3205.54	1468.22	3579.05
			235	3058.89	1971.84	2945.73
			236	3185.58	3269.5	3684.15
			237	4907.87	3011.47	3243.26
			238	3535.73	2298.75	3585.47
			239	3095.79	2601.47	2914.85
			240	3675.26	2500.88	2656.82
			241	2563.34	1985.23	3636.72
			242	2600.1	2191.6	4484.2
			243	2072.29	2082.54	3211.55
			244	4168.77	3536.82	3162.08
			245	2510.31	3212.1	3491.04
			246	2255.97	3389.49	3347.4
			247	2920.72	2769.43	4153.46
			248	2399.47	3048.1	3282.07
			249	3135.15	2283.3	3605.29
			250	2466.3	3117.52	4763
			251	2572.22	3478.87	2638.5
			252	4179.16	2889.7	4446.48
			253	2296.97	3286.58	4661.59
			254	3717.36	3586.02	3247.77
			255	4144.72	3579.46	3072.42
			256	2518.92	2687.84
			257	2502.66	3100.17
			258	2428.45	3161.53
			259	2223.86	2597.09
			260	2879.04	2629.21
			261	2333.05	2870.16
			262	2329.77	2643.56
			263	2616.5	2476.28
			264	2377.88	2548.99
			265	3895.03	2403.71
			266	2220.3	3571.81
			267	2594.5	2529.72
			268	4188.72	2086.64
			269	2566.89	2417.1
			270	3728.84	2994.11
			271	2869.75	1966.51
			272	3101.81	3593.54
			273		3107.14
			274		2535.59
			275		1941.23
			276		3479.56
			277		2594.22
			278		2210.05
			279		2983.45
			280		2904.87
			281		2722.14
			282		1927.83
			283		3365.99
			284		2946.01
			285		3723.24
			286		3026.64
			287		2451.41

## Sheet: Figure 4
Figure 4e			Figure 4f			Figure 4g
	Transcript level (TPM)			Transcript level (TPM)
WT-1	6.78823		WT-1	1219.04
WT-2	6.20033		WT-2	1203.68
WT-3	6.5833		WT-3	1212.9
dph1-1-1	0.443791		dph1-1-1	680.773
dph1-1-2	0.294455		dph1-1-2	725.753
dph1-1-3	0.709675		dph1-1-3	728.174
dph1-2-1	0.476773		dph1-2-1	729.722
dph1-2-2	0.351293		dph1-2-2	726.918
dph1-2-3	0.497909		dph1-2-3	699.997
p-values of Fig. 4e			p-values of Fig. 4f
	WT			WT
dph1-1	3.08876e-07		dph1-1	3.29151e-07
dph1-2	3.05976e-07		dph1-2	3.39e-07

## Sheet: Figure 5
Figure 5a
Shoot fresh biomass (g)		WT	dph1-1	dph1-2	Cu	Zn	Cd	MV	CPb	Pb	irt1	sultr
1		0.293	0.261	0.2335	0.1405	0.124	0.1479	0.2783	0.2166	0.1101	0.1318	0.1978
2		0.3172	0.27	0.2495	0.1229	0.1251	0.18	0.2068	0.1975	0.1324	0.1409	0.258
3		0.3106	0.2114	0.224	0.1535	0.1256	0.1472	0.2348	0.2121	0.1225	0.1434	0.3
4		0.3341	0.2026	0.2614		0.1231		0.2033		0.1207
5		0.3259	0.1911	0.249
6				0.1913
7				0.1951
Figure 5b						Figure 5e						Figure 5f
Figure 5g
Amount of unmodified eEF2 (A.U.)	Shoot growth inhibition (% of control)
1	0
1.98628	2.71874
8.30055	14.5504
19.7244	33.9752
33.9723	60.2119
Figure 5h					Figure 5i
Amount of unmodified eEF2 (A.U.)	Shoot growth inhibition (% of control)
1	0
1.14915	5.08629
1.59513	12.8792
1.65553	23.6936
15.0703	52.8489
17.9039	69.0584
17.8487	78.3318

## Sheet: Supplementary Figure 2
Supplementary Figure 2a											Supplementary Figure 2p
											Genotype	UBQ10_Ct	Mean_UBQ10_Ct	DPH1_Ct	Mean_DPH1_Ct	ΔCt	RTL DPH1 (‰ UBQ10)
											WT-1	16.423	16.4457	23.6182	23.6541	7.20839	22.216
												16.3136		23.5349
												16.6004		23.8091
											WT-2	16.1665	16.0992	21.5957	21.7251	5.62597	35.8199
												16.0929		21.724
												16.0382		21.8557
											WT-3	16.1008	16.0012	23.4292	21.7301	5.72889	34.59
												16.014		22.7591
												15.8889		19.002
											dph1-1-1	15.1359	15.1573	28.1045	28.9504	13.7931	6.36059
												15.0641		28.2458
												15.2718		30.501
											dph1-1-2	14.9232	14.9976	28.5644	28.6998	13.7022	6.44221
												15.2149		28.4093
												14.8548		29.1259
											dph1-1-3	15.365	15.2299	28.0633	28.415	13.1852	6.9379
												15.2204		28.4614
Supplementary Figure 2n (left panel)												15.1042		28.7205
											dph1-2-1	15.3199	15.2945	29.2467	29.0112	13.7166	6.42915
												15.2885		28.7145
												15.2752		29.0722
											dph1-2-2	15.4162	15.3549	28.6359	28.7844	13.4295	6.69669
												15.1992		28.739
												15.4494		28.9784
											dph1-2-3	14.6406	14.7011	28.4494	28.3679	13.6669	6.47435
												14.6936		28.4503
												14.769		28.2041
											Y22-10-1	15.9715	16.0209	22.0843	22.213	6.19208	29.7764
												16.0192		22.0192
												16.0721		22.5355
Supplementary Figure 2n (right panel)											Y22-10-2	16.4899	16.2404	21.552	22.0299	5.7895	33.8955
												16.3041		22.09
												15.9272		22.4477
											Y22-10-3	15.7934	16.0228	22.6563	22.5351	6.51228	27.0191
												16.398		21.9177
												15.8771		23.0314
											Y1-5-1	16.3909	16.3998	22.0397	22.1181	5.71831	34.7135
												16.414		22.0562
												16.3946		22.2585
											Y1-5-2	16.7136	16.5498	21.628	21.7098	5.16	42.3148
												16.3291		21.9457
												16.6067		21.5557
											Y1-5-3	16.3205	16.3306	22.05	22.1177	5.78714	33.9221
												16.3439		22.1941
												16.3274		22.1091
											Y2-6-1	16.1152	16.0501	21.1092	21.3737	5.32358	39.8444
												15.9907		19.8965
												16.0443		23.1153
											Y2-6-2	16.0851	16.1052	23.2402	23.2359	7.13066	22.6851
												16.1063		23.1641
												16.1242		23.3033
											Y2-6-3	16.7	16.341	23.314	23.4091	7.06814	23.0734
												16.1357		23.3445
												16.1873		23.569
											Y19-11-1	15.8236	15.8783	20.2639	20.3233	4.44493	56.4097
												15.8402		20.333
												15.9713		20.3728
											Y19-11-2	15.4956	15.4718	20.0466	20.0709	4.59909	52.8221
												15.4319		20.0566
												15.4881		20.1097
											Y19-11-3	15.6348	15.6173	20.0253	21.7225	6.10521	30.5984
												15.6439		22.1162
												15.5732		23.0261
											p-values of SFig. 2p
												WT
											dph1-1	0.0149798
											dph1-2	0.014573
											Y22-10	0.999999
											Y1-5	0.931384
											Y2-6	0.99943
											Y19-11	0.186917

## Sheet: Supplementary Figure 4
Supplementary Figure 4c					Supplementary Figure 4d
	Control: in-frame construct					Test: -1 frameshift construct
replicate	WT	dph1-1	dph1-2		replicate	WT	dph1-1	dph1-2
1	1.78162	1.88178	2.08511		1	0.00457364	0.00875723	0.00696677
2	1.75	2.19822	1.88		2	0.00437	0.0074	0.00670404
3	1.90138	1.8	2.45489		3	0.00536636	0.00654548	0.0100292
					p-values of SFig. 4d
						WT
					dph1-1	0.037
					dph1-2	0.048

## Sheet: Supplementary Figure 5
Supplementary Figure 5
Met and Cys Incorporation (fmol mg-1 FW)
	0 min	30 min	60 min	90 min
WT-1	0	10.0714	49.4719	83.8165
WT-2	0	6.99866	51.5132	62.0428
WT-3	0	9.99297	45.3413	56.002
Y22-10-1	0	6.80351	43.6185	61.0694
Y22-10-2	0	10.5154	46.1333	75.0728
Y22-10-3	0	8.24846	45.8057	58.5225
dph1-1-1	0	13.1227	42.4618	70.2973
dph1-1-2	0	13.2932	47.6791	76.8499
dph1-1-3	0	10.8187	47.3038	62.6252
dph1-2-1	0	7.24621	39.8228	65.0263
dph1-2-2	0	10.4899	41.8059	71.2863
dph1-2-3	0	10.8353	44.5579	65.3095

## Sheet: Supplementary Figure 6
Supplementary Figure 6c
Chlorophyll content index		WT	dph1-1	dph1-2
1		8.9667	7.5667	6.4667	p-values of SFig. 6c
2		8.2333	6.7333	7.0333		WT
3		8.8	7.2667	6.9667	dph1-1	5.19219e-09
4		9.8333	7.6333	6.8667	dph1-2	5.18443e-09
5		9.2333	7.6	6.8
6		9.5	6.8667	7.1
7		9.4667	7.1333	7.7667
8		10.1333	6.7333	7.6333
9		9.6667	6.9667	7.4667
10		9.4	7.2333	7.5333
Supplementary Figure 6d
Proportion of nuclei	WT-1	WT-2	WT-3	dph1-1-1	dph1-1-2	dph1-1-3	dph1-2-1	dph1-2-2	dph1-2-3		p-values of SFig. 6d
2C	8.45449	10.4427	8.59971	8.22609	7.47563	11.3158	7.74293	7.76178	7.79388		2C		4C		8C		16C		32C
4C	18.6734	24.2083	23.2522	21.1263	19.3381	23.4489	18.3239	22.7951	24.2792			WT		WT		WT		WT		WT
8C	38.2263	38.2344	38.4615	49.5521	50.472	45.6225	58.0308	52.9442	52.0246		dph1-1	0.989219	dph1-1	0.942834	dph1-1	0.0367381	dph1-1	0.0106993	dph1-1	0.000201546
16C	32.8297	25.3698	27.7995	19.8703	21.7496	18.5197	14.874	15.3636	14.9636		dph1-2	0.454408	dph1-2	0.99354	dph1-2	0.0240666	dph1-2	0.00106311	dph1-2	0.000135599
32C	1.67124	1.61458	1.73232	1.10162	0.872242	0.968145	0.940874	1.00635	0.835611
64C	0.144875	0.130208	0.154671	0.123546	0.0923551	0.124922	0.0874036	0.129019	0.103162
Supplementary Figure 6f
Primary root length (mm)		WT	dph1-1	dph1-2		p-values of SFig. 6f
1		28	19	19			WT
2		30	17	19		dph1-1	1.45058e-09
3		28	16	20		dph1-2	1.80573e-08
4		27	17	17
5		27	17	20
6		24	18	20
7		23	19	16
8		25
9		26
10		26
11		26
Supplementary Figure 6g
Meristem cell length (μm)		WT	dph1-1	dph1-2		p-values of SFig. 6g
1		7.22952	7.89038	9.11273			WT
2		6.81512	8.09208	8.12714		dph1-1	3.39077e-06
3		6.81441	7.86348	7.55233		dph1-2	6.06028e-07
4		6.74636	8.48048	8.5265
5		7.03474	7.535	7.7395
6		6.23211	9.16667	8.00261
7		7.10622	9.8775	9.10158
8		6.13064	8.10636	8.956
9		6.60436	8.42786	8.88727
10		6.58882	7.4384	7.34714
11		6.19829	6.99185	8.10947
12		6.63	7.92381	8.08737
Supplementary Figure 6i
Mature cortex cell length (μm)		WT	dph1-1	dph1-2		p-values of SFig. 6i
Average of seedlings 1		211.4	226.336	213.455			WT
Average of seedlings 2		235.538	189.203	198.294		dph1-1	0.771547
Average of seedlings 3		212.25	208.314	193.933		dph1-2	0.276145
Average of seedlings 4		202.167	211.739	194.4

## Sheet: Supplementary Figure 7
Supplementary Figure 7c
	Fluorescence intensity (A.U.)
	WT	dph1-1	dph1-2		p-values of SFig. 7c
1	5.49781	3.12682	3.40985			WT
2	7.16953	2.28476	4.84852		dph1-1	3.79237e-07
3	5.0954	3.24557	2.13092		dph1-2	2.76393e-06
4	4.97078	2.99096	2.51982
5	5.14931	1.28599	4.7164
6	5.2564	1.86912	3.03819
7	8.31768	3.7634	3.29154
8	6.2895	1.35923	5.82579
9	4.19942	4.16726	4.76296
10	7.55342	2.78525	1.55112
11	5.98842	2.34519	3.53625
12	6.21943	4.17711	2.70891
13	3.20909	5.48364	3.71947
14	8.07166	4.45166	2.81452
15	4.7835	3.93875	1.75625
16	4.65296	1.77051	4.05514
17	5.8478	4.18044	2.92568
18	3.88065	3.08156	2.84535
Supplementary Figure 7d
	Number of GFP-positive cells
	WT	dph1-1	dph1-2		p-values of SFig. 7d
1	14	12	6			WT
2	11	11	7		dph1-1	0.00316654
3	14	8	11		dph1-2	0.00149609
4	13	9	11
5	8	9	8
6	13	7	7
7	17	12	10
8	12	6	12
9	12	8	8
10	10	9	5
11	10	10	12
12	13	7	8

[truncated: 9 more sheets: Supplementary Figure 8, Supplementary Figure 9, Supplementary Figure 10, Supplementary Figure 11, Supplementary Figure 12, Supplementary Figure 13, Supplementary Figure 14, Supplementary Figure 15, Supplementary Figure 16]
